# Supplementary material for: PARG-deficient tumor cells have an increased dependence on EXO1/FEN1-mediated DNA repair
Source: EMBO J. 2024 Feb 15;43(6):6. doi: 10.1038/s44318-024-00043-2 (PMC10943112; doi:10.1038/s44318-024-00043-2)
Supplement: Supplementary file 1 — Source Data Fig. 1 [file 44318_2024_43_MOESM1_ESM.zip]

Archive with 2 entries (1 files):
- Figure 1/1B+E/
- Figure 1/1B+E/Numerical data 1B+E.xlsx
