# Supplementary material for: PARG-deficient tumor cells have an increased dependence on EXO1/FEN1-mediated DNA repair
Source: EMBO J. 2024 Feb 15;43(6):6. doi: 10.1038/s44318-024-00043-2 (PMC10943112; doi:10.1038/s44318-024-00043-2)
Supplement: Supplementary file 1 — Source Data Fig. 1 [file 44318_2024_43_MOESM1_ESM.zip › Figure 1/1B+E/Numerical data 1B+E.xlsx]

## Sheet: 1B
	log2FCMedian	FDR
Exo1	-1.45	0.00495
Parg	-1.07	0.012376
Gigyf2	-0.177	0.40429
Fam89b	-0.61	0.906377
Psmc2	-0.139	0.906377
Gm5150	0.0939	0.906377
Fgf1	-0.569	0.906377
Clspn	-0.904	0.906377
Trp53i13	-0.629	0.906377
BC048502	0.209	0.906377
Serp1	-1.01	0.906377
Piwil1	-0.598	0.906377
Ccdc25	-0.739	0.906377
Fam170a	-1.56	0.906377
Zfp639	0.0451	0.906377
8430410A17Rik	-0.658	0.906377
Hoxc12	-0.551	0.906377
Anp32a	-0.333	0.906377
Tmem91	-0.663	0.906377
Nrxn3	0.0422	0.906377
Elmo1	-0.547	0.906377
Gp49a	0.174	0.906377
Ano7	0.0825	0.906377
Tgif1	-0.534	0.906377
Cldn15	-0.726	0.906377
Hdgfrp3	-0.59	0.906377
Nipal3	-0.763	0.906377
Tmem106b	0.117	0.906377
Prorsd1	-1.03	0.906377
6820408C15Rik	-0.535	0.906377
Pomt2	-0.399	0.906377
Ndrg4	-0.463	0.906377
Crbn	-0.202	0.906377
Ppp1r10	-0.853	0.908828
Itih5	-0.472	0.908828
Spink10	-0.181	0.912881
Slc25a17	-0.604	0.912881
Lrrtm1	-0.568	0.912881
Acap3	0.0313	0.912881
Brd1	-0.612	0.912881
Mta2	-0.176	0.912881
Cobl	-0.687	0.912881
Tmem25	-0.0429	0.912881
Atad2	-0.215	0.912881
Cd24a	-0.0795	0.912881
Pck2	-0.764	0.912881
Smim8	0.25	0.912881
Celf2	-0.3	0.912881
Notch2	0.307	0.912881
Clvs2	-0.0473	0.912881
Lifr	-0.635	0.912881
Dennd2c	0.134	0.912881
Dbt	-0.018	0.912881
Vmn2r85	-0.398	0.912881
BC021785	-0.5835	0.912881
Zfp182	0.406	0.912881
Spata31d1b	-0.863	0.912881
Treml4	-0.322	0.912881
Rnf4	-0.662	0.912881
Akr1d1	-0.473	0.912881
Itsn2	-0.66	0.912881
Prmt1	-0.676	0.912881
Epb4.1l5	-0.327	0.912881
Fgfr4	-0.251	0.912881
Prkab2	-0.754	0.912881
Gem	-0.577	0.912881
Rnf112	-0.703	0.912881
Krtap12	-1.38	0.906377
Fmnl2	-0.522	0.912881
Kank4	0.077	0.912881
Srsf6	-0.546	0.912881
Cnih2	-0.764	0.912881
Ehf	-0.435	0.912881
Nxph1	-0.608	0.912881
Ccdc30	-0.429	0.929389
Gbp10	-0.6275	0.912881
Med27	-0.431	0.912881
Hyal5	-0.569	0.912881
Jak1	-0.247	0.912881
Cdc45	-0.5085	0.912881
Adamts13	-0.724	0.912881
Kcnk16	0.161	0.912881
Gng8	0.0269	0.912881
Mageb3	-0.0905	0.912881
Vmn2r65	-0.74	0.912881
Myod1	-0.512	0.912881
Hpn	0.165	0.912881
Cd300lg	-0.313	0.912881
Chi3l3	-10315	0.912881
Trpm2	-0.456	0.912881
Abca9	-0.363	0.912881
Slc7a4	-0.212	0.912881
Zfp941	-0.364	0.912881
Vmn1r84	-0.173	0.912881
Trim58	-0.584	0.912881
Arl6ip1	0.305	0.912881
Scfd2	-0.548	0.916195
Lcor	-0.145	0.929389
Ybey	0.0324	0.929389
Mum1	-0.332	0.929389
Fgf23	-0.69	0.929389
Cdh23	-0.491	0.929389
Atp6v1g3	0.506	0.929389
Emilin3	-0.319	0.929389
Spata19	-0.743	0.929389
Pxk	-0.354	0.929389
Nanp	-0.82	0.929389
Fancd2	-0.248	0.929389
Ifnk	-0.61	0.929389
Ptrf	-0.625	0.929389
Msantd2	-0.433	0.929389
Nxph2	0.00335	0.929389
Ccl1	-0.445	0.929389
Pip4k2a	-0.483	0.929389
Gm9897	-0.587	0.929389
Mrps11	-0.238	0.929389
Fam183b	-0.3	0.929389
2310011J03Rik	-0.443	0.929389
Gm20604	-0.9755	0.912881
Strbp	0.0943	0.929389
Gpr18	-0.732	0.929389
Mgll	-0.429	0.929389
Vmn2r90	-0.341	0.929389
Gtl3	-0.289	0.929389
Slc25a40	-0.317	0.929389
Ppap2a	-0.677	0.929389
Fdps	-0.527	0.929389
Gm9125	-1.33	0.912881
Ptn	-0.115	0.929389
Smad6	-0.216	0.929389
Adad1	-0.618	0.929389
Capsl	-0.494	0.929389
A630076J17Rik	-0.788	0.929389
Ccr1l1	-0.41	0.929389
Stap2	-0.721	0.929389
Rdh7	-0.611	0.929389
Mtif2	-0.253	0.929389
Gdap1	-0.223	0.929389
Tmem5	-0.127	0.929389
Slco6c1	-0.761	0.929389
Nek8	-0.753	0.929389
Celsr3	0.0177	0.929389
BC051070	-0.717	0.929389
Stk11ip	-0.321	0.929389
Tcf21	0.0913	0.929389
Wtap	-0.764	0.929389
Gm6878	-0.0778	0.929389
Misp	-0.143	0.929389
Utrn	-0.465	0.929389
Pou2af1	-0.514	0.929389
Otof	0.0835	0.929389
Ccdc134	-0.472	0.929389
Dscam	-0.347	0.929389
Zfp566	-0.0411	0.929389
Lypd2	-0.422	0.929389
Zfp619	0.0546	0.929389
Zdhhc20	-0.301	0.929389
Csf2rb2	-0.193	0.929389
Nid1	-0.427	0.929389
Ttf1	-0.767	0.929389
Fam63b	0.409	0.929389
Gml	-0.333	0.929389
Ak7	-0.452	0.929389
B3gat2	-0.428	0.929389
Neb	-0.311	0.929389
Gm12789	0.10985	0.929389
Pdcd7	-0.474	0.929389
Lcat	-0.135	0.929389
Myl7	-0.718	0.929389
Ubxn6	0.116	0.929389
Hirip3	0.17	0.929389
Zcchc17	0.218	0.929389
Tob2	-0.332	0.929389
1190007I07Rik	0.164	0.929389
Bloc1s4	-0.132	0.929389
Gys1	-0.446	0.929389
Cgrrf1	-0.0424	0.929389
Bend6	-0.274	0.929389
Sod2	-0.128	0.929389
Osr1	-0.444	0.929389
Dsel	-0.431	0.929389
Cnot8	-0.00534	0.929389
Tmem63c	-0.508	0.929389
Gon4l	-0.523	0.929389
B4galt5	-0.112	0.929978
Chchd4	-0.227	0.937829
Noxred1	-0.511	0.941193
Kcnk9	-0.133	0.941193
Abhd17b	0.0899	0.944724
Pdha2	-0.524	0.944724
Ccdc58	-0.2875	0.989548
Ceacam11	-0.317	0.949602
Svep1	0.0616	0.95834
Vmn1r69	-0.612	0.941449
Syp	-0.259	0.959765
Rpain	0.09505	0.989548
Gm5741	-0.0814	0.968499
Aldh8a1	0.319	0.968499
Vmn1r212	-0.283	0.929389
Nsdhl	-0.522	0.968499
Arsk	-0.408	0.968499
Rap1b	-0.595	0.968499
Ddn	-0.349	0.969151
Zic4	-0.386	0.969151
Itfg1	0.245	0.975054
Zfp157	0.0119	0.976769
Gm13125	0.091	0.976769
Adam3	-0.468	0.976769
Lrrc25	-0.00846	0.976769
Tacc3	-0.844	0.976769
Oas3	-0.349	0.976769
Wdr73	-1.01	0.976769
Zcchc3	-0.468	0.976769
Megf9	-0.085	0.976769
Adig	0.0496	0.976769
Rab11fip1	-0.437	0.976769
Tmem175	-0.362	0.976769
Pde7b	0.2715	0.976769
Hps4	-0.0683	0.989548
Fgl2	-0.465	0.989548
Dpagt1	-0.223	0.989548
Usp1	-0.581	0.989548
Cyp24a1	-0.521	0.989548
Ttpal	-0.316	0.989548
Traf4	-0.12	0.989548
Nsmaf	-0.589	0.989548
Ctsr	-0.264	0.989548
Fkbp2	-0.678	0.989548
Pgap1	0.133	0.989548
Vps37b	-0.534	0.989548
Tmed2	2.21e-15	0.989548
Coro2b	-0.0857	0.989548
Ppfibp1	-0.202	0.989548
Klhl8	-0.196	0.989548
Lhx5	0.0499	0.989548
Leo1	-0.403	0.989548
2610002M06Rik	-0.251	0.989548
Pik3r1	-0.804	0.989548
Tnxb	-0.235	0.989548
Zbtb45	-0.272	0.989548
Psmd6	-0.516	0.989548
Hscb	-0.347	0.989548
Rsl1	-0.588	0.989548
Snx7	-0.709	0.989548
Msr1	-0.25	0.989548
Cd200r3	-0.306	0.989548
Krt4	-0.544	0.989548
Ddt	0.373	0.989548
Gja1	-0.57	0.989548
Renbp	0.02	0.989548
Zswim4	-0.438	0.989548
Cst3	-0.293	0.989548
Mia	-0.5465	0.989548
Hpca	0.33	0.989548
Afm	-0.393	0.989548
Gm5072	-0.441	0.989548
Rabgap1l	0.3985	0.989548
4921504E06Rik	-0.626	0.989548
Sycp3	-1	0.989548
Sys1	-0.097	0.989548
Kif22	-0.515	0.989548
Nrbf2	-0.764	0.989548
Spink11	2.21e-15	0.989548
Foxk2	-0.425	0.989548
Atp8a2	-0.281	0.989548
Perp	-0.419	0.989548
Pex13	-0.199	0.989548
Plekhf2	-0.447	0.989548
Ppid	-0.395	0.989548
Fam179a	0.18	0.989548
Gm128	-0.506	0.989548
Ttc37	-0.483	0.989548
4930504O13Rik	-0.0162	0.989548
Proz	-0.4645	0.989548
Aqr	-0.391	0.989548
Camta2	-0.675	0.989548
Grlf1	-0.464	0.989548
Orm2	-0.261	0.989548
Msrb2	-0.58	0.989548
Abtb1	-0.433	0.989548
1700008P02Rik	-0.395	0.989548
Rab11a	-0.8511	0.989548
Ambra1	-0.494	0.989548
Kitl	0.062	0.989548
Tmem129	-0.1725	0.989548
Zc3h12c	-0.511	0.989548
Cul4a	-0.679	0.989548
Tm4sf1	-0.422	0.989548
Abcd1	0.158	0.989548
Hyls1	-0.765	0.989548
Slc37a1	-0.435	0.989548
Rassf9	-0.251	0.989548
Hic1	-0.393	0.989548
AI607873	-0.454	0.989548
Grin2a	-0.179	0.989548
Nol4	-0.575	0.989548
Dbx1	-0.318	0.989548
Il1f8	-0.32	0.989548
Tas2r135	-0.426	0.989548
Fam193b	-0.455	0.989548
Ahsg	-0.629	0.989548
Smdt1	-0.411	0.989548
Atm	-0.366	0.989548
Smim7	-0.763	0.989548
Zfhx4	-0.326	0.989548
Soga2	-0.45	0.989548
Mrgprf	-0.116	0.989548
AA986860	-0.502	0.989548
Zscan29	-0.552	0.989548
Zfp113	-0.0899	0.989548
Echdc1	-0.341	0.989548
Il13ra1	-0.9	0.989548
Aox3	-0.376	0.989548
Gm4841	-0.749	0.989548
Leng8	-0.109	0.989548
Itih3	-0.254	0.989548
Dnah7b	-0.355	0.989548
Gak	0.213	0.989548
Slc19a1	-0.216	0.989548
Slc26a3	-0.0546	0.989548
Dido1	-0.417	0.989548
Pbrm1	-0.519	0.989548
Ush1c	0.0672	0.989548
1700074P13Rik	-0.574	0.989548
Mab21l3	-0.22	0.989548
Slc17a4	-0.329	0.989548
Prss38	-0.509	0.989548
Mecom	0.0944	0.989548
Itga9	0.106	0.989548
Pot1b	-0.595	0.989548
Tox2	-0.0982	0.989548
Pop1	-0.603	0.989548
Aasdhppt	-0.811	0.989548
Pex16	-0.0621	0.989548
Acbd6	0.0487	0.989548
Vmn1r34	-0.281	0.989548
Dmrtc2	-0.56	0.989548
Jakmip2	-0.855	0.989548
Muc13	-0.522	0.989548
Cndp2	-0.411	0.989548
Foxj2	-0.56	0.989548
Hoxc9	-0.0715	0.989548
Mug1	-0.338	0.989548
Apip	-0.368	0.989548
Sytl4	-0.33	0.989548
Pgam2	-0.385	0.989548
Pola2	-0.341	0.989548
Ssrp1	-0.431	0.989548
Urah	-0.253	0.989548
Ephb2	-0.347	0.989548
Poc1b	-0.438	0.989548
Taf5	0.0632	0.989548
Tnr	-0.167	0.989548
Pabpc4l	0.467	0.989548
Vax2	0.145	0.989548
Adcy10	-0.408	0.989548
Mcat	-0.49	0.989548
Cpox	-0.54	0.989548
Nme8	0.386	0.989548
Rab36	-0.0866	0.989548
Letm2	-0.573	0.989548
Irx1	-0.412	0.989548
Gm17677	0.147	0.989548
Gzmb	-0.607	0.989548
Vmn2r23	-0.212	0.989548
Acsm1	0.0989	0.989548
Barhl1	-0.473	0.989548
Trpv6	-0.443	0.989548
Adam39	-0.499	0.989548
Nags	0.0176	0.989548
Muc20	-0.851	0.989548
Mcidas	-0.276	0.989548
Mob3a	-0.222	0.989548
Fuz	-0.124	0.989548
Zbtb1	-0.481	0.989548
Leprel4	-0.591	0.989548
Ptrhd1	-0.46	0.989548
Fam167b	0.055	0.989548
3110082I17Rik	-0.0858	0.989548
Psenen	-0.309	0.989548
Gm13124	-0.417	0.989548
Ralb	0.112	0.989548
Gm11563	-0.6775	0.989548
Fbxl22	0.0606	0.989548
Pkd2l2	-0.431	0.989548
Cxcl9	-0.15	0.989548
Baz2a	-0.488	0.989548
Mtdh	-0.21	0.989548
Tctex1d2	-0.805	0.989548
Pparg	-0.69	0.989548
Fam115e	0.1	0.989548
Zfp868	-0.225	0.989548
Vnn1	-0.307	0.989548
Kif15	0.00866	0.989548
Krt26	-0.423	0.989548
Zkscan16	-0.396	0.989548
Cast	-0.479	0.989548
Rspo1	0.501	0.989548
C130079G13Rik	-0.45	0.989548
Enpep	-0.419	0.989548
Slc36a2	-0.241	0.989548
Slc22a20	-0.444	0.989548
Vmn1r83	-0.202	0.989548
Cd209c	-0.474	0.989548
Fam126b	-0.715	0.989548
Amigo3	0.156	0.989548
Efr3a	-0.483	0.989548
Il12a	-0.325	0.989548
Ube3c	-0.675	0.989548
Crim1	-0.41	0.989548
Tfap2b	-0.522	0.989548
Cpq	-0.565	0.989548
BC022687	-0.0551	0.989548
Bex6	0.442	0.989548
Sun2	-0.512	0.989548
Nuak2	-0.457	0.989548
Fam159b	-0.00568	0.989548
Itpr2	-0.487	0.989548
Slc9a3	-0.0924	0.989548
Cnn1	-0.211	0.989548
Tgfb3	-0.19	0.989548
Mns1	-0.366	0.989548
Tenm1	-0.0271	0.989548
Abhd14b	-0.0466	0.989548
Gnmt	0.0704	0.989548
Aadac	-0.0462	0.989548
Gm11569	-0.827	0.929389
Actr3b	-0.58	0.989548
Acp2	-0.361	0.989548
Masp1	-0.292	0.989548
Cd209f	0.125	0.989548
Aar2	0.0338	0.989548
Gcnt7	-0.0816	0.989548
Dbx2	-0.405	0.989548
Agbl3	0.273	0.989548
Matn3	-0.761	0.989548
Abi3	-0.165	0.989548
Arl13a	-0.611	0.989548
Prickle1	-0.418	0.989548
Cotl1	-0.221	0.989548
Eif2b5	-0.251	0.989548
Gm5531	-0.888	0.989548
Dpp7	-0.6	0.989548
Med29	-0.248	0.989548
Jph1	0.152	0.989548
Cldn1	-0.0605	0.989548
Stk31	-0.51	0.989548
Ttc30a2	-0.207	0.989548
Ankmy2	-0.572	0.989548
Vgll3	-0.467	0.989548
Nde1	-0.513	0.989548
C87977	-0.729	0.989548
Tmem39b	0.118	0.989548
Phf16	-0.284	0.989548
Fam45a	-0.163	0.989548
Sfrs18	0.121	0.989548
Llgl2	-0.296	0.989548
Nt5dc3	-0.608	0.989548
St8sia3	-0.127	0.989548
Abcb1b	-0.694	0.989548
Alg14	-0.268	0.989548
Vmn1r208	-0.826	0.989548
Nlrp2	-0.708	0.989548
Bcl6b	-0.207	0.989548
Lamtor4	-0.497	0.989548
Vmn2r61	-0.339	0.989548
Mgarp	-0.215	0.989548
Impg2	0.169	0.989548
Sdc1	-0.0276	0.989548
Map7	-0.413	0.989548
A930009A15Rik	-0.31	0.989548
Rps18	-0.984	0.989548
Eaf2	0.253	0.989548
Irg1	0.0426	0.989548
Dnah11	-0.356	0.989548
4932438H23Rik	-0.428	0.989548
Ecm2	0.0481	0.989548
Cpne5	-0.47	0.989548
Paip1	-0.239	0.989548
Brca2	-0.0984	0.989548
Psip1	-0.00777	0.989548
Tpi1	-0.46	0.989548
Srebf2	0.0439	0.989548
Smpx	-0.422	0.989548
Corin	-0.398	0.989548
Frmd4b	-0.577	0.989548
BC048943	-0.635	0.989548
1700022P22Rik	-0.246	0.989548
Stim2	-0.228	0.989548
Tbx22	-0.288	0.989548
Surf4	-0.561	0.989548
Ms4a15	0.0508	0.989548
Aebp2	-0.087	0.989548
1700007G11Rik	-0.491	0.989548
Galnt6	-0.155	0.989548
4921507P07Rik	-0.282	0.989548
Tomm6	-0.0547	0.989548
Tpr	-0.7675	0.989548
Aire	-0.403	0.989548
Pcgf2	-0.731	0.989548
Iqcb1	-0.299	0.989548
Tex261	-0.466	0.989548
3110079O15Rik	-0.22	0.989548
Usp17ld	-0.943	0.975054
Slit2	-0.387	0.989548
Dok7	-0.371	0.989548
Pvrl3	-0.763	0.989548
Ap1s2	0.00722	0.989548
E130309D02Rik	0.2	0.989548
Gm16432	-0.831	0.989548
Wdr33	-0.946	0.989548
Tbc1d4	-0.355	0.989548
Dennd3	-0.863	0.989548
Mmp23	-0.0348	0.989548
Slc29a3	-0.465	0.989548
Rab3ip	-0.451	0.989548
Dnajb2	-0.19	0.989548
Cdr2l	0.119	0.989548
Smug1	-0.363	0.989548
Hcrtr1	-0.475	0.989548
Gltp	-0.345	0.989548
Kcna4	-0.554	0.989548
Nxn	-0.757	0.989548
Mettl3	-0.572	0.989548
Tmod4	-0.0218	0.989548
Aurka	-0.888	0.989548
Serpina3j	-0.331	0.989548
Mapk8ip3	-0.431	0.989548
Vwa2	-0.00294	0.989548
Tagap1	0.155	0.989548
Gkap1	-0.251	0.989548
Arr3	-0.179	0.989548
Pex10	-0.0499	0.989548
Dera	-0.362	0.989548
Chl1	-1.44	0.989548
Kat7	-0.243	0.989548
Rab23	-0.439	0.989548
Trpv2	-0.142	0.989548
Carm1	0.0867	0.989548
Tor1a	0.0769	0.989548
Rasl10a	-0.391	0.989548
Bcl2	0.0143	0.989548
Thra	0.311	0.989548
Ykt6	0.0315	0.989548
Atp1b4	-0.0466	0.989548
Cd164	0.0739	0.989548
Fam129b	-0.642	0.989548
Stx18	-0.468	0.989548
Lactb2	-0.565	0.989548
Zfp74	-0.375	0.989548
Phip	-0.529	0.989548
Tagap	-0.185	0.989548
Raf1	-0.449	0.989548
Seh1l	-0.36	0.989548
Tnfaip6	-0.321	0.989548
Nlrp9b	0.0798	0.989548
Med7	-0.0624	0.989548
Scpep1	-0.178	0.989548
Dkk4	-0.165	0.989548
Ube3a	-0.0583	0.989548
Fabp9	0.121	0.989548
Tbck	-0.421	0.989548
Kpna2	-0.183	0.989548
Mpc2	-0.173	0.989548
Isy1	0.147	0.989548
1300002K09Rik	-0.302	0.989548
Gm7361	-14485	0.989548
Trim17	-0.016	0.989548
Zfp369	-0.247	0.989548
Ccdc86	-0.174	0.989548
Chst9	-0.0657	0.989548
Zfp605	0.161	0.989548
Noto	0.607	0.989548
Padi6	-0.409	0.989548
Psmb4	-0.0292	0.989548
Gosr1	-0.517	0.989548
Sox10	-0.0907	0.989548
Dhx15	2.21e-15	0.989548
Catsper3	-0.5515	0.989548
Atp5b	-0.00926	0.989548
Zfp467	-0.283	0.989548
Igf2	-0.292	0.989548
Tank	0.0466	0.989548
C87499	-0.163	0.989548
Serpina1e	-0.7455	0.989548
Crkl	-0.154	0.989548
Cox10	-0.219	0.989548
Vps72	-0.0532	0.989548
Gm13088:Gm13103	-0.774	0.989548
Top1mt	-0.445	0.989548
Tbx19	-0.39	0.989548
Erbb4	-0.201	0.989548
Sez6l2	-0.498	0.989548
Tyrp1	-0.112	0.989548
Ythdf2	-0.243	0.989548
Wtip	-0.0534	0.989548
Cdc20b	-0.313	0.989548
Mcm10	-0.6235	0.989548
Gnas	0.00516	0.989548
Tnks2	-0.0749	0.989548
Kcns3	-0.1715	0.989548
Amy1	-0.151	0.989548
Crygf	-0.613	0.989548
Ccdc13	-0.121	0.989548
Foxred1	-0.571	0.989548
Arl5a	2.21e-15	0.989548
Paqr4	-0.168	0.989548
Arhgef9	-0.0981	0.989548
Mical3	0.108	0.989548
Map4	-0.0424	0.989548
Tor1aip2	-0.159	0.989548
Synm	-0.0572	0.989548
Naaa	-0.0939	0.989548
Alpk1	-0.332	0.989548
Zfp831	-0.339	0.989548
Gprc5b	0.438	0.989548
Pik3ap1	-0.168	0.989548
Prss35	-0.131	0.989548
Lyrm1	-0.183	0.989548
Elk1	-0.141	0.989548
Plau	-0.279	0.989548
Taok1	-0.106	0.989548
Foxn4	-0.0596	0.989548
Pdgfrl	-0.365	0.989548
Melk	0.0899	0.989548
Hist3h2a	-0.292	0.989548
Sparcl1	0.103	0.989548
Serhl	-0.104	0.989548
Vwa9	-0.358	0.989548
Osgepl1	0.154	0.989548
Ebp	-0.279	0.989548
Fbxo34	-0.165	0.989548
Qrich1	0.12	0.989548
Sh3gl2	0.0289	0.989548
Drd4	-0.153	0.989548
Mylpf	-0.124	0.989548
Hcn4	0.254	0.989548
Csdc2	-0.509	0.989548
Gnpda1	-0.0246	0.989548
Tbx3	-0.322	0.989548
BC030867	-0.2	0.989548
Ptchd4	-0.283	0.989548
Utp14b	0.00693	0.989548
Arl16	-0.0455	0.989548
Vmn2r91	-0.195	0.989548
Gng11	0.284	0.989548
Cyp2r1	-0.2	0.989548
Nexn	-0.199	0.989548
Pald1	-0.249	0.989548
Kmt2b	-0.0524	0.989548
Uba7	0.0291	0.989548
Ticam1	0.0898	0.989548
Rnf41	-0.294	0.989548
Nbn	0.197	0.989548
Adssl1	-0.218	0.989548
Pcdh18	0.399	0.989548
Btc	-0.164	0.989548
Mageh1	-0.29	0.989548
Zfand3	0.252	0.989548
Cadm1	-0.368	0.989548
Robo4	-0.115	0.989548
Ddi2	0.126	0.989548
Psg25	-0.446	0.989548
Smim1	-0.223	0.989548
Lrtm2	-0.364	0.989548
Dab1	-0.095	0.989548
Nop56	-0.0263	0.989548
Lyve1	-0.189	0.989548
Phldb1	-0.0791	0.989548
Pcyt1b	-0.105	0.989548
4833403I15Rik	-0.528	0.989548
Zbtb25	-0.358	0.989548
Lipn	-0.328	0.989548
Triml2	-0.486	0.989548
Ptpn5	-0.148	0.989548
Slc22a14	-0.291	0.989548
4930451I11Rik	-0.128	0.989548
Pde2a	0.226	0.989548
Zfp64	0.194	0.989548
Mamstr	-0.0153	0.989548
Kcnmb2	-0.171	0.989548
Slc35e2	0.131	0.989548
St18	0.0472	0.989548
Slc5a1	-0.181	0.989548
Hpd	-0.382	0.989548
Cyp17a1	0.386	0.989548
Vmn2r3	0.0361	0.989548
Sprr2d	-0.343	0.989548
Ceacam19	0.0799	0.989548
Ptpn1	-0.162	0.989548
Fzd8	-0.0179	0.989548
Prss53	-0.295	0.989548
Sccpdh	0.0384	0.989548
Tmem97	-0.411	0.989548
Gm5294	0.189	0.989548
Naa11	-0.0934	0.989548
Usp17lb	-0.486	0.989548
Gm9376	-0.613	0.989548
Glt6d1	-0.0821	0.989548
Pak4	-0.229	0.989548
Lyrm4	-0.205	0.989548
Helz2	-0.213	0.989548
Zfp36l2	-0.377	0.989548
A630073D07Rik	-0.147	0.989548
Prkcdbp	-0.247	0.989548
Stk4	0.0604	0.989548
Myom1	-0.487	0.989548
Cisd3	-0.27	0.989548
Trim69	-0.0767	0.989548
Slc6a20b	-0.15	0.989548
B4galnt3	-0.0334	0.989548
Ppapdc1b	-0.374	0.989548
Tlr4	-0.294	0.989548
Ninl	0.14	0.989548
Zfp12	-0.0933	0.989548
Polg	0.0216	0.989548
Vmn2r88	0.0795	0.989548
Nr0b1	0.0592	0.989548
Tfpi2	0.0151	0.989548
Gm4944	-0.0811	0.989548
Calb1	0.0296	0.989548
Nudcd3	-0.154	0.989548
Mtfr1l	-0.372	0.989548
Dnase1l2	-0.0811	0.989548
Adamts4	0.0208	0.989548
Fbxw18	-0.496	0.989548
Cpt1a	-0.228	0.989548
Spaca1	-0.19	0.989548
Vmn1r232	0.000772	0.989548
P2rx3	-0.374	0.989548
Peg10	-0.399	0.989548
Akap3	0.126	0.989548
Ces3a	-0.4625	0.989548
Mtpn	-0.447	0.989548
Krt16	-0.277	0.989548
Lix1l	-0.0596	0.989548
Pde8a	0.135	0.989548
Rtp2	0.0142	0.989548
St8sia5	-0.154	0.989548
Amt	0.0377	0.989548
Zdhhc9	-0.143	0.989548
Kcnip3	-0.367	0.989548
Pacs2	-0.202	0.989548
Nol10	-0.642	0.989548
1700008I05Rik	-0.275	0.989548
Khdrbs2	-0.155	0.989548
Sebox	-0.227	0.989548
Aco2	-0.196	0.989548
Unc5b	0.207	0.989548
Zfp612	-0.0558	0.989548
Ccdc96	-0.395	0.989548
Hnrnpc	0.00371	0.989548
Pth2r	-0.0964	0.989548
Zfp663	-0.271	0.989548
Syndig1	0.062	0.989548
Trim6	-0.213	0.989548
Cxcr4	0.036	0.989548
Tomm7	-0.6545	0.989548
Hist1h3f	-1.05	0.989548
Aup1	-0.225	0.989548
C1qtnf3	-0.508	0.989548
Spag11a	-0.512	0.989548
Lonp1	0.203	0.989548
Rbfa	0.0208	0.989548
Lman1	0.00686	0.989548
Tspan10	-0.0407	0.989548
Sgtb	-0.0847	0.989548
Slc39a11	-0.09	0.989548
Olfm4	-0.0408	0.989548
Ssxb8	-0.5075	0.989548
Tsc22d2	-0.438	0.989548
1700012A03Rik	-0.518	0.989548
Sap25	-0.413	0.989548
Stk3	0.445	0.989548
Cysltr2	-0.267	0.989548
Klf10	0.0192	0.989548
U2af2	-0.695	0.989548
Nkd1	0.0123	0.989548
Nr1h5	-0.0993	0.989548
Vmn1r63	-0.67185	0.989548
Wnt2	-0.126	0.989548
Vwa1	-0.279	0.989548
4933421I07Rik	-0.406	0.989548
Lrba	-0.208	0.989548
Rbm12	-0.34	0.989548
Tfe3	-0.131	0.989548
Atp1b1	-0.371	0.989548
Slc39a2	0.39	0.989548
Mterf	-0.777	0.989548
Thnsl2	-0.595	0.989548
Alkbh4	-0.33	0.989548
Epg5	-0.176	0.989548
1700006A11Rik	0.00665	0.989548
Trpc5	-0.393	0.989548
Snai3	0.0694	0.989548
Tulp2	0.056	0.989548
Gtf2e2	0.593	0.989548
Atp5d	-0.264	0.989548
Mtg1	-0.0988	0.989548
2810417H13Rik	-1.23	0.989548
Spata24	-0.0918	0.989548
Cops6	-0.0321	0.989548
N4bp1	-0.081	0.989548
Gcdh	-0.0587	0.989548
Alox12b	0.131	0.989548
Irak4	-0.0929	0.989548
Foxd2	-0.0352	0.989548
Prr15	0.0388	0.989548
Igsf23	0.328	0.989548
1600029D21Rik	0.224	0.989548
Pak3	0.112	0.989548
Cdkn2d	-0.294	0.989548
Pex12	-0.23	0.989548
Crhbp	-0.233	0.989548
Usp29	-0.284	0.989548
H60b	-0.388	0.989548
1700016D06Rik	-0.256	0.989548
Mark1	0.083	0.989548
Nek3	-0.168	0.989548
Crebbp	0.198	0.989548
Papd4	-0.318	0.989548
Fgfrl1	-0.3155	0.989548
Gm5111	0.101	0.989548
Cenpn	-0.12	0.989548
1700123I01Rik	0.0741	0.989548
Hcfc1	-0.674	0.989548
Zfp184	-0.348	0.989548
Tspan1	-0.169	0.989548
Cacna1b	0.342	0.989548
Nanos2	-0.469	0.989548
Phb2	-0.491	0.989548
Pmvk	-0.459	0.989548
Zfp58	-0.197	0.989548
Vps4b	-0.736	0.989548
BC049762	-0.128	0.989548
Ilk	-0.301	0.989548
Gm1965	-0.116	0.989548
4922501C03Rik	-0.0792	0.989548
Hook3	0.0546	0.989548
Syt13	0.0949	0.989548
Wdr72	-0.212	0.989548
Adam18	-0.259	0.989548
Tsen2	-0.3	0.989548
Hs2st1	0.121	0.989548
Eml2	-0.0127	0.989548
Svs5	0.0178	0.989548
Ctdsp2	-0.484	0.989548
Zdhhc15	-0.0743	0.989548
Icam5	-0.329	0.989548
Lrch2	-0.3	0.989548
Disp2	-0.0339	0.989548
Sult1a1	-0.289	0.989548
Plxna4	0.126	0.989548
Glyatl3	-0.278	0.989548
Tbl2	0.172	0.989548
Vmn1r121	-1.14	0.989548
Aida	-0.5595	0.989548
Efna3	-0.308	0.989548
Paics	-0.186	0.989548
Spire1	0.00894	0.989548
Fn3k	-0.0531	0.989548
Folr1	-0.197	0.989548
Ugt1a1	0.355	0.989548
Cfh	-0.241	0.989548
Suv39h1	0.0507	0.989548
Nle1	-0.323	0.989548
Fgf21	-0.114	0.989548
Gpr114	-0.218	0.989548
Pabpc4	-0.0308	0.989548
Cbll1	-0.577	0.989548
Dpt	0.0678	0.989548
4933411K16Rik	-0.286	0.989548
Tcf7l1	-0.00375	0.989548
Cpsf3	-0.346	0.989548
Pkhd1	-0.33	0.989548
Myl6	-0.921	0.989548
Mtm1	-0.02	0.989548
Dsc3	0.0553	0.989548
Usp44	-0.362	0.989548
Ldhc	-0.0759	0.989548
Chac1	0.0696	0.989548
Krtap26	-0.0585	0.989548
Trdn	0.0645	0.989548
Cd3e	-0.167	0.989548
Prol1	-0.0371	0.989548
Chic2	0.0058	0.989548
Atad2b	-0.612	0.989548
Spcs3	-0.312	0.989548
B3galt4	-0.182	0.989548
Lztr1	-0.38	0.989548
Slfn1	0.107	0.989548
Zfp397	-0.0388	0.989548
Galnt13	-0.247	0.989548
Slc41a1	0.0983	0.989548
Abi2	0.105	0.989548
2310047M10Rik	-0.294	0.989548
1700129C05Rik	0.038	0.989548
BC005561	-0.354	0.989548
Klhl31	-0.365	0.989548
Slc6a13	-0.116	0.989548
Zfp608	-0.382	0.989548
Igsf3	0.351	0.989548
Xbp1	-0.267	0.989548
Zbtb9	0.175	0.989548
Lat2	-0.183	0.989548
Fmnl3	-0.176	0.989548
Tox4	-0.181	0.989548
Fbxw15	0.158	0.989548
Mbd2	-0.888	0.989548
4833424O15Rik	-0.0697	0.989548
Vmn1r233	-0.107	0.989548
Sorbs3	-0.159	0.989548
Sostdc1	-0.0699	0.989548
Cldn20	-0.403	0.989548
Vmn1r50	0.0741	0.989548
Agrp	-0.291	0.989548
Prl2c1	-0.255	0.989548
Lipa	0.00829	0.989548
Parpbp	-0.1442	0.989548
Sct	-0.094	0.989548
Mapk10	-0.266	0.989548
Ythdc1	0.089	0.989548
Prkaca	-0.118	0.989548
Dpp4	-0.212	0.989548
Olfm1	-0.227	0.989548
Mmp2	-0.713	0.989548
Zfp407	-0.0505	0.989548
Pno1	-0.737	0.989548
Gimap4	-0.195	0.989548
Zfp507	-0.133	0.989548
Tmem198	0.0327	0.989548
Zcchc7	-0.105	0.989548
Galnt15	-0.0478	0.989548
Sidt2	0.262	0.989548
Klf15	-0.228	0.989548
Prkag3	-0.352	0.989548
Micu1	-0.261	0.989548
Ak5	-0.134	0.989548
Adamts9	0.143	0.989548
Stard5	-0.411	0.989548
Polb	-0.291	0.989548
Ikbkap	-0.117	0.989548
Ccnf	0.118	0.989548
Rora	0.00731	0.989548
C2cd4b	0.0226	0.989548
Mis12	0.268	0.989548
Sucla2	0.156	0.989548
Sesn2	0.0345	0.989548
Acad8	-0.147	0.989548
Rln1	-0.0248	0.989548
Glb1l2	-0.278	0.989548
Eed	-0.0976	0.989548
Klf6	0.379	0.989548
4833439L19Rik	-0.272	0.989548
Glt1d1	-0.0103	0.989548
Pbdc1	-0.29	0.989548
Ddx51	-0.278	0.989548
4932438A13Rik	0.0869	0.989548
Mpc1	-0.0693	0.989548
Dyrk4	0.166	0.989548
Ctf2	-0.392	0.989548
Rgs7bp	-0.089	0.989548
Myo18a	0.0718	0.989548
Tmprss15	-0.23	0.989548
Dcakd	-0.274	0.989548
1700025F22Rik	-0.0602	0.989548
Lilra5	-0.0325	0.989548
Hck	-0.0415	0.989548
Prodh2	0.251	0.989548
Efemp1	-0.407	0.989548
Slc39a10	-0.469	0.989548
Slc16a2	-0.418	0.989548
Pbsn	-0.273	0.989548
Zyx	0.074	0.989548
Pthlh	-0.273	0.989548
Cutc	0.225	0.989548
Alkbh7	0.0447	0.989548
Mars	-0.848	0.989548
Wfdc6a	0.0759	0.989548
Haus6	-0.888	0.989548
Il6ra	-0.212	0.989548
Naca	-0.3455	0.989548
Svs4	-0.226	0.989548
Crispld1	-0.111	0.989548
Cmpk1	-0.207	0.989548
Cox14	-0.0447	0.989548
Timm21	-0.392	0.989548
Kcnip1	0.0397	0.989548
BC107364	-0.201	0.989548
Mrgprb8	-0.161	0.989548
Tmcc3	0.154	0.989548
Rtkn	0.0743	0.989548
Lrrc61	-0.506	0.989548
Slc25a24	-0.211	0.989548
Rbm26	-0.337	0.989548
Mfsd6	-0.0853	0.989548
Txlna	-0.147	0.989548
Ipcef1	-0.31148	0.989548
Bnip3	-0.4297	0.989548
Pcmtd2	-0.039	0.989548
Ubqln2	-0.236	0.989548
Tmem53	-0.0926	0.989548
Anapc10	-0.759	0.989548
Spats2	0.049	0.989548
Mtmr12	-0.0581	0.989548
Fgf11	-0.18	0.989548
Chrna7	-0.408	0.989548
Retnlg	-0.582	0.989548
1700003M02Rik	-0.169	0.989548
Slc6a7	-0.272	0.989548
Mpp7	-0.0281	0.989548
Sil1	-0.308	0.989548
Rslcan18	-0.336	0.989548
BC048679	-0.0726	0.989548
Slc18a2	-0.255	0.989548
Ramp3	-0.448	0.989548
Smarcad1	-0.0771	0.989548
Vmn2r54	-0.2325	0.989548
Lrrtm4	-0.342	0.989548
Blm	-0.417	0.989548
Ddx42	0.196	0.989548
Dnajb9	-0.0321	0.989548
1810037I17Rik	-0.21415	0.989548
Cidec	-0.14	0.989548
Etv4	-0.00606	0.989548
Abcc6	-0.347	0.989548
Narf	0.149	0.989548
Ndufa9	-0.252	0.989548
Fam81a	0.186	0.989548
Rdh8	-0.144	0.989548
Mcmdc2	-0.384	0.989548
Trpm7	-0.12	0.989548
Ube2c	-0.603	0.989548
Mrpl48	-0.00749	0.989548
Casp3	-0.287	0.989548
Bex4	-0.00194	0.989548
Cd274	-0.391	0.989548
March7	-0.00932	0.989548
Dnajc19	-0.181	0.989548
Sowaha	0.21	0.989548
Xk	-0.256	0.989548
Eif4e	0.2055	0.989548
Vmn2r99	0.285	0.989548
Jtb	-0.0157	0.989548
Nln	0.0971	0.989548
Cnksr3	-0.633	0.989548
Cyp3a59	0.3345	0.989548
Unc119b	-0.0696	0.989548
Arpp19	-0.202	0.989548
Tgoln1	0.458	0.989548
Smurf2	0.259	0.989548
Bclaf1	-0.135	0.989548
Purg	-0.298	0.989548
Igsf11	-0.184	0.989548
Cd3d	-0.215	0.989548
Siva1	-0.2095	0.989548
Wdr13	-0.363	0.989548
Dse	-0.264	0.989548
Brpf1	0.0433	0.989548
Dock11	-0.138	0.989548
Eme2	-0.0654	0.989548
Zfp281	0.0165	0.989548
Cdh1	-0.0673	0.989548
Snrpd2	-0.4925	0.989548
Sytl1	-0.0517	0.989548
Slc35d2	-0.6625	0.989548
Iqcf4	-0.143	0.989548
Il15ra	-0.285	0.989548
Mapkap1	-0.4355	0.989548
Tmem177	-0.196	0.989548
Rfpl4	-0.399	0.989548
Nsun7	-0.0825	0.989548
Mib2	-0.36	0.989548
Wbscr22	0.142	0.989548
Fshb	-0.419	0.989548
Prep	-0.499	0.989548
Tnfrsf23	-0.345	0.989548
Vmn1r70	-0.374	0.989548
sep-12	-0.11	0.989548
Bcl7a	-0.171	0.989548
Pex26	-0.284	0.989548
Tfpi	-0.352	0.989548
Ccng2	0.317	0.989548
Nsun3	-0.613	0.989548
Stk24	0.0252	0.989548
Pfdn5	0.336	0.989548
Pax5	-0.0343	0.989548
March6	0.19	0.989548
Spon2	-0.0727	0.989548
Mkl1	0.135	0.989548
Actg2	0.00895	0.989548
Agtpbp1	-0.255	0.989548
Ilvbl	-0.534	0.989548
Mdga1	-0.167	0.989548
Cdh3	0.131	0.989548
Fxyd3	0.151	0.989548
4933402E13Rik	-0.0233	0.989548
Dpep1	-0.456	0.989548
Rnasel	0.421	0.989548
Hist1h1c	-0.398	0.989548
4931429L15Rik	-0.188	0.989548
Ccno	0.176	0.989548
Pbx1	-0.506	0.989548
Hiatl1	-0.1765	0.989548
Cntn3	-0.216	0.989548
Spata1	-0.474	0.989548
Rfx6	0.00817	0.989548
Xkr6	-0.26	0.989548
Pcdhga11	0.286	0.989548
Tnfrsf1b	-0.282	0.989548
2510009E07Rik	0.353	0.989548
Sde2	0.241	0.989548
Defb6	-0.5055	0.989548
Fgf13	-0.0941	0.989548
Myo18b	-0.234	0.989548
Pmf1	0.303	0.989548
Cngb1	0.101	0.989548
Dalrd3	0.324	0.989548
Lyrm7	-0.3135	0.989548
Rnf208	-0.214	0.989548
Tcp10b	-0.7435	0.989548
Spata6	0.00388	0.989548
Mptx2	-0.124	0.989548
4931423N10Rik	-0.302	0.989548
Gnb3	0.0738	0.989548
Pdxk	-0.113	0.989548
Birc2	-0.553	0.989548
Ttll9	0.383	0.989548
Gm13084	-0.361	0.989548
Gnat1	0.0381	0.989548
Vmn1r87	-1.03	0.989548
Gpr149	-0.0813	0.989548
Aste1	0.0965	0.989548
Gfi1	-0.221	0.989548
Rps3	-0.273	0.989548
Mgst1	-0.395	0.989548
Ssbp4	-0.274	0.989548
Gch1	-0.0966	0.989548
Hdac5	-0.201	0.989548
Fam78a	0.129	0.989548
Gtf2b	-0.421	0.989548
Rae1	-0.275	0.989548
B4galt1	-0.554	0.989548
Cep250	-0.15	0.989548
Luc7l2	-0.228	0.989548
Barx2	0.0923	0.989548
Rel	0.0966	0.989548
Glud1	-0.406	0.989548
Dnah8	0.0716	0.989548
Ccdc61	-0.101	0.989548
Porcn	-0.279	0.989548
Apobec2	-0.354	0.989548
Plekho1	-0.327	0.989548
Apol9a	-0.0207	0.989548
Nsun4	-0.31	0.989548
Skiv2l	-0.0825	0.989548
Ddi1	-0.306	0.989548
Selk	-0.281	0.989548
Tmed11	-0.585	0.989548
4930544D05Rik	-0.502	0.989548
Cpt1b	0.436	0.989548
Tprg	0.0717	0.989548
Lrrc8b	-0.161	0.989548
Capza1	0.0892	0.989548
Rffl	-0.0706	0.989548
Fam216b	0.0297	0.989548
Hsbp1l1	-0.816	0.989548
Timm50	-0.651	0.989548
Pde11a	-0.31	0.989548
Adamts6	-0.2705	0.989548
Col4a6	-0.068	0.989548
Pold2	0.166	0.989548
Usp24	-0.0947	0.989548
Fbxo48	-0.296	0.989548
Cadm3	-0.0956	0.989548
Hsdl1	0.366	0.989548
Vmn1r184	-0.0675	0.989548
Rnf219	-0.123	0.989548
Lsm4	0.026	0.989548
Krtap1	0.146	0.989548
Fibp	-0.268	0.989548
Bpifb1	-0.312	0.989548
Rab32	0.225	0.989548
Sgms1	0.16645	0.989548
Cst10	-0.362	0.989548
Jph4	2.21e-15	0.989548
Relb	-0.00514	0.989548
AI118078	0.166	0.989548
Ccdc28b	-0.347	0.989548
Sptssa	-0.121	0.989548
Tnc	0.181	0.989548
Mboat7	-0.072	0.989548
Gpr63	-0.307	0.989548
Mog	-0.231	0.989548
Mocs1	0.0315	0.989548
Cyp4f17	-0.0117	0.989548
St14	0.0766	0.989548
Gm5134	-0.0013	0.989548
Lbh	-0.497	0.989548
Ubl4b	-0.217	0.989548
Msmb	-0.359	0.989548
Ralgapa2	0.087	0.989548
Gla	0.128	0.989548
Plod2	-0.304	0.989548
Gdpd2	-0.384	0.989548
Zfc3h1	-0.234	0.989548
Lpl	-0.655	0.989548
Mmd2	0.00589	0.989548
Pcyt1a	0.503	0.989548
Sohlh1	0.131	0.989548
Mdc1	-0.188	0.989548
Vwde	-0.492	0.989548
2310042D19Rik	0.117	0.989548
Lrrc10b	-0.0578	0.989548
Usp37	-0.298	0.989548
Six4	-0.38	0.989548
Atp5f1	2.21e-15	0.989548
Acnat1	-0.515	0.989548
Fam175a	-0.396	0.989548
Lsg1	-0.121	0.989548
Eif2s2	0.0145	0.989548
Plrg1	0.909	0.989548
Lima1	-0.396	0.989548
Cyp2d11	0.151	0.989548
Bend5	-0.114	0.989548
Gps1	-0.216	0.989548
Hspa12b	0.000278	0.989548
Gbp6	-0.0745	0.989548
Fam92b	0.00265	0.989548
Cyp3a16	-0.251	0.989548
Prcc	0.166	0.989548
Ccdc88b	-0.151	0.989548
Cdhr2	-0.259	0.989548
Rnase11	-0.161	0.989548
Pnldc1	-0.482	0.989548
Atrx	0.13	0.989548
Ppm1d	-0.167	0.989548
Snph	-0.412	0.989548
Slx4	0.201	0.989548
Ahctf1	0.39	0.989548
Rnf180	-0.105	0.989548
Zfand5	-0.445	0.989548
Zfp395	-0.439	0.989548
Ptafr	-0.04715	0.989548
Ly6g6f	0.0603	0.989548
Ccs	-0.435	0.989548
Nipa1	-0.3625	0.989548
Leprotl1	-0.0295	0.989548
Abl1	-0.224	0.989548
Slc20a1	0.389	0.989548
Hoxc13	0.0783	0.989548
Ckm	0.337	0.989548
Tamm41	-0.3	0.989548
Itgb1	0.266	0.989548
Mtmr9	0.145	0.989548
Mprip	-0.51	0.989548
Sprr2b	-0.4005	0.989548
Plod3	-0.185	0.989548
Rsph3b	-0.084	0.989548
Krt9	-0.163	0.989548
Kansl2	0.345	0.989548
Myl9	-0.476	0.989548
Unc93a	0.0255	0.989548
Ttll7	0.051	0.989548
Gm17365	0.0107	0.989548
Lrrk2	-0.327	0.989548
Slc6a12	-0.255	0.989548
Zfyve19	0.117	0.989548
Lyg2	-0.321	0.989548
Ttc23l	0.232	0.989548
Fchsd2	-0.0147	0.989548
Car8	-0.295	0.989548
Prdx6	0.0804	0.989548
Mmp9	0.248	0.989548
Cnnm2	0.222	0.989548
Clasp2	-0.0777	0.989548
Il12rb1	-0.263	0.989548
Recql5	0.242	0.989548
Mospd3	-0.205	0.989548
Ccdc64b	-0.383	0.989548
Car11	-0.214	0.989548
Sult1c1	-0.289	0.989548
Vmn1r82	0.453	0.989548
Drg1	0.0802	0.989548
Tada1	-0.128	0.989548
Ash2l	-0.664	0.989548
Habp4	0.12	0.989548
Hoxc10	-0.157	0.989548
Mrpl42	0.134	0.989548
Mcts2	0.195	0.989548
Clec4a1	-0.3885	0.989548
Prickle2	-0.161	0.989548
Ubap1	-0.18	0.989548
Diablo	-0.421	0.989548
Defb35	-0.562	0.989548
Zfp711	-0.173	0.989548
1700034J05Rik	-0.525	0.989548
Ctsm	-0.674	0.989548
Vipr1	-0.4255	0.989548
Col7a1	-0.408	0.989548
Pih1d3	0.0954	0.989548
Lss	-0.267	0.989548
Pin4	-0.806	0.989548
Hrnr	-0.53	0.989548
Arhgap4	-0.0601	0.989548
Zcchc12	-0.109	0.989548
8030411F24Rik	-0.14	0.989548
Gabarapl1	0.619	0.989548
Gpm6a	0.0111	0.989548
Chrng	0.00441	0.989548
Hax1	0.0431	0.989548
Wnk4	-0.327	0.989548
Pdk2	0.0996	0.989548
Lgals7	-0.322	0.989548
Bricd5	0.226	0.989548
Reep6	-0.125	0.989548
Nt5c1b	-0.341	0.989548
Hephl1	-0.365	0.989548
Klb	-0.231	0.989548
Gpr174	0.176	0.989548
Ccdc59	0.953	0.989548
Cdhr3	-0.167	0.989548
Tlr1	0.139	0.989548
Efcab11	-0.0885	0.989548
Taar7d	-0.49925	0.989548
Os9	0.216	0.989548
Pde4b	0.0224	0.989548
Gne	-0.207	0.989548
Ercc3	0.358	0.989548
Tmprss11a	0.00353	0.989548
Pcdha4	-0.137	0.989548
Pml	-0.149	0.989548
Gars	-0.175	0.989548
Idi2	-0.412	0.989548
Prima1	0.369	0.989548
Rab4a	-0.669	0.989548
Col6a1	-0.407	0.989548
Pask	-0.0981	0.989548
Leng9	-0.0745	0.989548
Bcl2l11	-0.0777	0.989548
Gm44	-0.277	0.989548
Manba	-0.479	0.989548
Kcnd3	-0.0089	0.989548
Ddx24	-0.175	0.989548
Snx14	-0.395	0.989548
Ssu2	0.2635	0.989548
March5	-0.348	0.989548
Cxcl2	-0.529	0.989548
Trpm3	-0.2	0.989548
Spcs1	-0.599	0.989548
Ikzf4	-0.403	0.989548
Vmn1r128	-1.39	0.989548
Myh13	0.0705	0.989548
Psmd7	0.442	0.989548
Pcyox1	-0.216	0.989548
Ubl5	0.341	0.989548
Golga1	-0.176	0.989548
Tsnax	-0.315	0.989548
Catsperg2	-0.00763	0.989548
Defb36	-0.324	0.989548
Sox30	-0.364	0.989548
Vsig10	-0.529	0.989548
Mettl6	-0.281	0.989548
Drosha	0.0318	0.989548
Fam151a	0.0131	0.989548
Cnpy4	-0.266	0.989548
Mpz	0.0979	0.989548
Mylk4	-0.172	0.989548
Mfsd11	-0.22	0.989548
Spsb3	-0.12	0.989548
Gemin4	-0.147	0.989548
Kpna4	-0.3625	0.989548
Slc12a8	-0.105	0.989548
Hoxa6	-0.106	0.989548
Nynrin	-0.426	0.989548
Tnfsf9	-0.151	0.989548
Aqp6	-0.565	0.989548
Vmn2r118	-0.316	0.989548
Ddx47	0.0437	0.989548
Tnp1	-0.8465	0.989548
Luc7l3	-0.0365	0.989548
Rpa3	-0.768	0.989548
Uba6	-0.0115	0.989548
Dtna	0.0617	0.989548
Nucks1	-0.0146	0.989548
Rps27l	-0.278	0.989548
Birc3	-0.0507	0.989548
Cypt4	-1246	0.989548
Fam195b	-0.266	0.989548
Akap8l	-0.17	0.989548
Slc29a2	-0.333	0.989548
Aldh7a1	0.0227	0.989548
Meiob	-0.505	0.989548
Cybb	0.248	0.989548
Cep110	0.0697	0.989548
Mut	-0.104	0.989548
Cypt15	-0.824	0.989548
Zswim3	0.234	0.989548
Urod	-0.154	0.989548
Cnksr1	0.0464	0.989548
Spink8	0.196	0.989548
Wdr34	0.149	0.989548
2700089E24Rik	-0.154	0.989548
Myh2	-0.0794	0.989548
Rab11b	-0.296	0.989548
A4gnt	-0.0386	0.989548
Galnt2	-0.184	0.989548
Glycam1	0.106	0.989548
Vmn2r120	-0.0592	0.989548
Cdkn1a	-0.257	0.989548
Nek9	-0.0589	0.989548
Nudt1	0.0482	0.989548
Jakmip1	-0.298	0.989548
Srrm3	-0.209	0.989548
Fam160a1	0.0532	0.989548
Klhl35	-0.255	0.989548
Defb47	-0.331	0.989548
F5	-0.199	0.989548
Zcchc2	0.142	0.989548
Adamts12	0.135	0.989548
Lsm1	-0.4715	0.989548
Ildr2	0.148	0.989548
Smek2	-0.0422	0.989548
1810024B03Rik	0.134	0.989548
Prl6a1	-0.151	0.989548
Ctc1	0.211	0.989548
Nup85	0.0639	0.989548
Enox2	-0.121	0.989548
Dctn2	-0.72	0.989548
Creb3l3	0.261	0.989548
Mal	-0.26535	0.989548
Gnb1	-0.195	0.989548
Lrrc17	-0.217	0.989548
Vmn1r81	0.289	0.989548
Trim24	0.0322	0.989548
Tmcc2	-0.0441	0.989548
Tceb3	-0.236	0.989548
Tmem253	-0.0485	0.989548
Nif3l1	-0.498	0.989548
Fchsd1	-0.327	0.989548
B020004J07Rik	-0.339	0.989548
Rem2	-0.063	0.989548
Rftn2	-0.455	0.989548
Grxcr1	-0.196	0.989548
Slc4a1ap	0.137	0.989548
Unc5cl	-0.0753	0.989548
Svs1	-0.0417	0.989548
Cdkal1	-0.209	0.989548
Pcna	-0.137	0.989548
Jund	0.035	0.989548
Krtdap	-0.53	0.989548
Ccdc152	-0.17	0.989548
Lrrc8e	0.187	0.989548
Slc7a6os	-0.0405	0.989548
Rhox13	-0.0252	0.989548
Ankrd22	-0.523	0.989548
Tef	0.00833	0.989548
2310007B03Rik	0.162	0.989548
Prmt10	-0.404	0.989548
Lcn11	-0.281	0.989548
Dhdh	-0.241	0.989548
Fcrls	-0.213	0.989548
Frmd4a	-0.0256	0.989548
Faim2	-0.17	0.989548
D130040H23Rik	-0.172	0.989548
Rwdd1	0.077	0.989548
Slc30a9	0.0102	0.989548
Fibcd1	0.0456	0.989548
Sec14l4	0.0718	0.989548
Th	0.0725	0.989548
Wfdc15b	0.279	0.989548
Gpr141	-0.297	0.989548
Rcbtb1	-0.0106	0.989548
Tm9sf1	-0.292	0.989548
Anxa1	0.11	0.989548
Scamp1	0.0421	0.989548
Dlg5	-0.14	0.989548
Cyp3a41b	-1.25	0.989548
Rsph3a	-0.453	0.989548
Camk2b	-0.37	0.989548
Per1	-0.264	0.989548
Doxl2	0.00738	0.989548
Pttg1	-0.0399	0.989548
Ntmt1	-0.422	0.989548
1700018F24Rik	-0.37	0.989548
Ifi27l2b	-0.388	0.989548
Wfdc6b	-0.119	0.989548
Aim1l	-0.0854	0.989548
D730039F16Rik	0.316	0.989548
Paox	-0.456	0.989548
Nop2	-0.627	0.989548
Ccdc112	0.15	0.989548
Gab2	-0.341	0.989548
Usp7	-0.719	0.989548
Figf	-0.204	0.989548
Mpv17l	0.0512	0.989548
4930506M07Rik	-0.52	0.989548
9530053A07Rik	0.176	0.989548
Xylb	0.0412	0.989548
Rxrb	-0.327	0.989548
Cog5	-0.454	0.989548
Taf1c	-0.483	0.989548
Lrig2	-0.269	0.989548
1700013F07Rik	-0.198	0.989548
Ccdc125	-0.165	0.989548
Apeh	-0.212	0.989548
Esyt3	0.0357	0.989548
Pgls	-0.212	0.989548
Tmem194b	0.0882	0.989548
Rsrc2	-0.739	0.989548
Lgals3	0.08	0.989548
Klrc1	-0.459	0.989548
Rab22a	0.0479	0.989548
AI593442	-0.103	0.989548
Chrna3	-0.267	0.989548
Trim15	-0.181	0.989548
Rrp1b	0.0462	0.989548
Ifitm5	0.0331	0.989548
Atf1	-0.334	0.989548
Ppp1r12b	-0.216	0.989548
Fndc3a	-0.329	0.989548
Elfn1	-0.345	0.989548
Sult2a7	0.0574	0.989548
Scaf1	-0.154	0.989548
Ccdc88a	-0.313	0.989548
Bcl7b	0.311	0.989548
Npdc1	-0.0292	0.989548
Rnf183	0.127	0.989548
Gm5506	-0.626	0.989548
Gm136	-0.367	0.989548
Atp5g3	-0.171	0.989548
Inpp4b	-0.0355	0.989548
Casp8	0.497	0.989548
Prrt2	-0.301	0.989548
Frs2	-0.287	0.989548
1700003F12Rik	-0.259	0.989548
Acp5	-0.364	0.989548
Atp6v0c	-0.232	0.989548
Cytip	-0.175	0.989548
Zfp866	-0.355	0.989548
Slc4a1	-0.0412	0.989548
Map2k3	-0.0466	0.989548
Pdlim4	-0.122	0.989548
Fdxacb1	-0.212	0.989548
Wbscr28	-0.232	0.989548
Kif6	-0.136	0.989548
Prok1	-0.488	0.989548
Crk	-0.356	0.989548
Fip1l1	-0.22	0.989548
Dfna5	0.244	0.989548
Klhl34	-0.00374	0.989548
Rad51b	-0.346	0.989548
Csn3	-0.523	0.989548
Gm14322	-14265	0.989548
Rab2a	-0.159	0.989548
Ccl12	0.00587	0.989548
Zfp512	-0.121	0.989548
Slco1a1	0.224	0.989548
Dpp6	-0.254	0.989548
Gde1	0.411	0.989548
Gm4906	-0.25255	0.989548
Hbb	-0.0547	0.989548
Taf1b	0.0401	0.989548
Pdzd8	-0.236	0.989548
Agr3	-0.366	0.989548
Ugt1a6b	0.036	0.989548
Samd10	-0.128	0.989548
Defb4	0.38	0.989548
Gm13023	-0.318	0.989548
Cbln3	-0.1535	0.989548
Gpihbp1	-0.0599	0.989548
Fbxl7	0.197	0.989548
Dcst1	0.0508	0.989548
Tmem192	-0.473	0.989548
Fkbp14	-0.0695	0.989548
Dync1i1	-0.141	0.989548
Sox9	-0.347	0.989548
Fam154a	-0.038	0.989548
Zfp81	0.166	0.989548
Pdgfa	0.331	0.989548
Adamtsl2	0.0363	0.989548
Atp5c1	-0.304	0.989548
Cyp21a1	0.426	0.989548
Tcl1	-0.00128	0.989548
Ctr9	-0.409	0.989548
Coa6	0.1765	0.989548
Eno2	-0.186	0.989548
AA467197	-0.351	0.989548
Hint1	0.103	0.989548
Apol8	-0.126	0.989548
Stab1	-0.134	0.989548
Chrnb1	0.0308	0.989548
Stx7	-0.39	0.989548
Ncoa2	-0.238	0.989548
Btnl10	-0.221	0.989548
Ido2	-0.298	0.989548
Cyp2w1	0.0667	0.989548
Pip5k1c	-0.338	0.989548
Cplx1	-0.19	0.989548
Eva1b	-0.399	0.989548
Uvrag	-0.526	0.989548
Dnali1	0.0912	0.989548
Wars	-0.544	0.989548
Nepn	-0.189	0.989548
Prickle3	-0.0797	0.989548
Gpr123	-0.193	0.989548
Gna12	0.0671	0.989548
Poln	-0.179	0.989548
Arel1	-0.07635	0.989548
Kcnj12	0.305	0.989548
Mrps16	-0.18	0.989548
Gm17689	-0.1927	0.989548
Gga2	0.177	0.989548
Slx1b	-0.157	0.989548
Tas2r117	-0.696	0.989548
Pradc1	-0.393	0.989548
Gstp2	-0.3058	0.989548
Ap5z1	0.0345	0.989548
Vsig1	-0.00382	0.989548
Stub1	-0.128	0.989548
Tpm4	0.407	0.989548
Supt4a	0.171	0.989548
Fam160a2	-0.213	0.989548
Arntl	0.0978	0.989548
Fcgr4	-0.562	0.989548
Mapk15	0.149	0.989548
Utp18	-0.343	0.989548
Vmn1r88	-0.331	0.989548
Zfp202	-0.0998	0.989548
Aldh1a1	-0.135	0.989548
Arhgap18	-0.0707	0.989548
Nlrp5	-0.0494	0.989548
Gimap8	-0.0942	0.989548
Ang	0.0277	0.989548
Cpsf7	-0.317	0.989548
Zfp46	-0.495	0.989548
AI661453	0.125	0.989548
Ttyh1	-0.0811	0.989548
Dact1	-0.302	0.989548
Ccdc57	-0.0404	0.989548
Slamf6	-0.379	0.989548
Dusp2	0.0496	0.989548
Smurf1	-0.377	0.989548
Usp3	-0.221	0.989548
Ltbp4	0.225	0.989548
Ust	-0.207	0.989548
Ankrd54	-0.0934	0.989548
Clec5a	-0.225	0.989548
Rnf121	-0.579	0.989548
Ltb4r1	-0.262	0.989548
Engase	0.237	0.989548
S1pr3	-0.00772	0.989548
Prss57	-0.206	0.989548
Plcb1	0.174	0.989548
Klk1b21	0.0605	0.989548
Slc2a9	-0.096	0.989548
Zfp318	-0.144	0.989548
Ntrk2	-0.304	0.989548
Nadk	-0.449	0.989548
Kif20b	0.0776	0.989548
Actn3	-0.2965	0.989548
Samd14	-0.224	0.989548
Syncrip	-0.397	0.989548
Tpmt	0.143	0.989548
Creb3	0.0859	0.989548
Nfatc2	0.048	0.989548
Rgs7	-0.381	0.989548
Plxna2	-0.493	0.989548
Clic6	-0.219	0.989548
Plekha7	-0.226	0.989548
Tssk6	-0.0672	0.989548
1700012B09Rik	0.186	0.989548
Gm9513	-0.247	0.989548
Tspan31	-0.14	0.989548
Tfdp1	-0.403	0.989548
Cxxc4	-0.119	0.989548
Rab24	0.0224	0.989548
Slu7	-0.246	0.989548
Tas2r107	-0.145	0.989548
Clca5	0.275	0.989548
Tas2r120	0.128	0.989548
Tssk5	0.0624	0.989548
Aga	-0.24	0.989548
Itch	-0.445	0.989548
Tm6sf2	-0.0728	0.989548
Tmem236	-0.353	0.989548
Ctsa	-0.255	0.989548
Zdbf2	-0.158	0.989548
Edf1	-0.376	0.989548
Slc35e1	0.0767	0.989548
Shq1	-0.0506	0.989548
1810041L15Rik	-0.354	0.989548
Stat4	-0.193	0.989548
Pdzd4	0.113	0.989548
Prss29	0.0029	0.989548
C5ar2	-0.579	0.989548
Gm15023	-0.596	0.989548
Fam117b	-0.297	0.989548
Tmem2	-0.159	0.989548
Cyp3a25	0.337	0.989548
Xrcc3	-0.0541	0.989548
Bmpr1a	-0.0132	0.989548
Zfp85	-0.926	0.989548
Cetn4	-0.139	0.989548
Spatc1l	-0.442	0.989548
S100a6	-0.022	0.989548
Vmn1r57	-0.0218	0.989548
Pithd1	-0.208	0.989548
BC051142	-0.239	0.989548
Pgpep1	0.186	0.989548
Frmd7	0.0445	0.989548
Dnttip1	-0.816	0.989548
Ino80b	0.138	0.989548
Kank1	-0.0794	0.989548
4930595M18Rik	-0.442	0.989548
Dusp1	-0.392	0.989548
Lyzl4	-0.125	0.989548
Hint3	-0.34	0.989548
Ngfr	0.0427	0.989548
Tubgcp3	-0.302	0.989548
Rprd2	0.324	0.989548
Armcx1	-0.413	0.989548
Rsad2	-0.122	0.989548
Rnf111	-0.344	0.989548
1700056E22Rik	-0.0128	0.989548
Jag2	-0.0699	0.989548
Txndc15	-0.293	0.989548
Atp6ap1l	-0.256	0.989548
Ufsp1	-0.04	0.989548
Rtn3	-0.09395	0.989548
Kansl1l	-0.397	0.989548
Nampt	0.0873	0.989548
Piga	-0.376	0.989548
Mmrn2	-0.267	0.989548
Tdpoz1	-1.67	0.989548
Mlana	-0.145	0.989548
Prm2	0.314	0.989548
Tmub2	0.206	0.989548
BC094916	0.264	0.989548
Rpa1	0.0761	0.989548
Eef2k	-0.271	0.989548
Dot1l	0.103	0.989548
4933422H20Rik	-0.132	0.989548
Lypd6b	-0.308	0.989548
Capn10	0.0558	0.989548
Tfg	-0.989	0.989548
Siglec1	0.0842	0.989548
Ddhd2	-0.06515	0.989548
Txlng	-0.305	0.989548
Wdr4	-0.228	0.989548
Itgad	-0.291	0.989548
Morf4l1	-0.0544	0.989548
Rps5	1.32	0.989548
Acmsd	0.0383	0.989548
Grm5	-0.194	0.989548
Ubxn2b	-0.235	0.989548
Pex5	0.113	0.989548
Elp6	-0.0118	0.989548
Rnf150	-0.374	0.989548
Popdc3	0.074	0.989548
Tnfrsf22	-0.0444	0.989548
Ado	-0.301	0.989548
Gdnf	0.139	0.989548
Olah	-0.0347	0.989548
Taf11	-0.516	0.989548
Elmod2	-0.409	0.989548
4930558K02Rik	0.326	0.989548
Insl5	-0.237	0.989548
Ccdc153	-0.0827	0.989548
Foxa3	0.0418	0.989548
Adam19	-0.3325	0.989548
Ndufaf5	-0.0897	0.989548
Apba2	-0.319	0.989548
Rgl2	-0.146	0.989548
Ltc4s	0.13	0.989548
Copb1	0.0693	0.989548
Wnt10a	0.0704	0.989548
2210010C04Rik	-0.106	0.989548
Tcp11	0.285	0.989548
Slc24a2	-0.512	0.989548
1700015F17Rik	0.598	0.989548
Cyp20a1	-0.221	0.989548
Tas2r136	-0.0821	0.989548
Ucp1	-0.129	0.989548
Aifm2	-0.0453	0.989548
Zfp456	0.144	0.989548
Npvf	-0.173	0.989548
Cisd1	0.0292	0.989548
Sh3bp5	0.0266	0.989548
Dnph1	-0.229	0.989548
Ccl22	0.1573	0.989548
C1qb	-0.0832	0.989548
Krtap3	-0.229	0.989548
Ccdc23	0.0653	0.989548
Fbxw28	-0.845	0.989548
Obp2a	-0.372	0.989548
Dus1l	-0.253	0.989548
Ap1m1	-0.0861	0.989548
Fermt2	0.712	0.989548
Acvr1b	-0.111	0.989548
Plekha8	0.138	0.989548
Slc22a19	2.21e-15	0.989548
Fam98c	-0.0535	0.989548
Cnot4	-0.0385	0.989548
Nek5	-0.305	0.989548
4930538K18Rik	-0.437	0.989548
Gja4	0.0409	0.989548
P2ry6	-0.348	0.989548
1700040L02Rik	-0.23265	0.989548
Hcst	-0.119	0.989548
Flna	0.15	0.989548
Trim59	-0.489	0.989548
Emc3	-0.0612	0.989548
Aig1	-0.387	0.989548
2810408A11Rik	-0.163	0.989548
Jhdm1d	-0.34	0.989548
Mepe	-0.159	0.989548
Tgm1	-0.0711	0.989548
Napb	-0.58	0.989548
Hras1	-0.351	0.989548
Prpf6	0.0562	0.989548
Syf2	0.10475	0.989548
Hrh1	-0.298	0.989548
Ly6c1	-0.468	0.989548
Npy6r	0.212	0.989548
Prkdc	-0.183	0.989548
Ssh2	0.129	0.989548
Rgs3	-0.318	0.989548
Cnot1	-0.352	0.989548
Spdyb	-0.0898	0.989548
Trappc12	-0.476	0.989548
Mmab	-0.169	0.989548
Col4a1	-0.158	0.989548
Ell	-0.0517	0.989548
Cmas	-0.055	0.989548
Mcm5	0.647	0.989548
Zfp770	-0.019	0.989548
Ccdc132	-0.214	0.989548
Nars2	0.0117	0.989548
Ascl4	-0.0249	0.989548
Fbxw17	0.201	0.989548
Rnaseh2c	-0.77	0.989548
Slc1a1	-0.188	0.989548
S100a2	-0.323	0.989548
Ppm1a	-0.392	0.989548
Hal	-0.146	0.989548
Idh3g	0.105	0.989548
Ephx4	-0.308	0.989548
Mtfr2	-0.289	0.989548
4933436I01Rik	-0.537	0.989548
Mettl21a	0.257	0.989548
Eif4a2	-0.0144	0.989548
Nrn1l	0.0977	0.989548
Orm1	-0.251	0.989548
Kpna3	0.0152	0.989548
Sult1b1	-0.263	0.989548
AY761185	-0.113	0.989548
Irgm2	2.21e-15	0.989548
Specc1l	-0.0707	0.989548
Mon2	-0.5	0.989548
Zfp94	0.171	0.989548
Tmem89	-0.324	0.989548
Tpk1	-0.365	0.989548
Ctcf	-0.287	0.989548
Casp1	-0.2625	0.989548
Gtsf1	-0.177	0.989548
Necab2	0.0689	0.989548
6030498E09Rik	0.272	0.989548
1110059G10Rik	-0.313	0.989548
Tmem178	-0.12	0.989548
Ptp4a2	0.172	0.989548
Syde2	0.103	0.989548
Htr2c	0.0471	0.989548
AI836003	-0.334	0.989548
Surf2	0.0186	0.989548
Zfp579	-0.283	0.989548
Gstm4	-0.215	0.989548
Cntn4	-0.367	0.989548
Prkg2	0.0871	0.989548
Npat	0.456	0.989548
Frem2	-0.203	0.989548
Rragc	-0.0636	0.989548
Tet3	-0.128	0.989548
Fbxo8	-0.249	0.989548
Kif3b	0.0413	0.989548
Grn	-0.444	0.989548
Fam71f2	0.0826	0.989548
Traf3	0.231	0.989548
Six1	-0.35	0.989548
Mep1b	-0.375	0.989548
Slco6d1	-0.4	0.989548
Aldoart1	-0.096	0.989548
Tril	0.271	0.989548
2610002J02Rik	-0.0327	0.989548
Psmc3	0.136	0.989548
Ltbp3	0.23	0.989548
Gm10639	-0.541	0.989548
Ppp2r5c	-0.207	0.989548
Ercc4	0.101	0.989548
1110057K04Rik	0.126	0.989548
Bloc1s2	0.0564	0.989548
Ube2j2	-0.376	0.989548
Xlr	-0.687	0.989548
Atp13a1	-0.0801	0.989548
Taar2	0.0952	0.989548
Cblb	0.0463	0.989548
Epc2	-0.175	0.989548
Mtfmt	-0.0559	0.989548
Ing2	-0.245	0.989548
Lipk	0.0106	0.989548
Spaca4	0.175	0.989548
Muc15	-0.618	0.989548
BC048562	0.0777	0.989548
Acrv1	-0.424	0.989548
Pnmal2	-0.051	0.989548
Gckr	-0.205	0.989548
Nt5dc1	-0.398	0.989548
Ggta1	0.0804	0.989548
Samm50	0.171	0.989548
Atg13	-0.158	0.989548
Slc28a2	-0.455	0.989548
Lipg	0.0678	0.989548
Als2cr12	-0.494	0.989548
Apitd1	-0.223	0.989548
Phka1	0.000692	0.989548
Mtap7d3	-0.14	0.989548
Slc38a10	-0.448	0.989548
Nt5dc2	-0.22	0.989548
Gm8787	0.344	0.989548
F9	0.444	0.989548
Hmga2	-0.444	0.989548
Gpm6b	-0.503	0.989548
Strn	-0.292	0.989548
Stmn4	-0.0861	0.989548
Muc5ac	-0.31	0.989548
Vmn1r25	-0.23	0.989548
Zdhhc6	0.268	0.989548
Sf3b1	-0.144	0.989548
Nr1h4	-0.0257	0.989548
Samt3	-0.314	0.989548
Bbs5	-0.221	0.989548
Nisch	-0.343	0.989548
Trim8	-0.196	0.989548
Trim30d	-0.236	0.989548
Pipox	-0.412	0.989548
Srms	-0.339	0.989548
Rprm	0.0825	0.989548
Hhex	-0.414	0.989548
Tmc1	-0.269	0.989548
Zbtb18	-0.255	0.989548
Chrna6	0.0272	0.989548
Galnt9	-0.0704	0.989548
Plekhg2	0.237	0.989548
Jrk	0.165	0.989548
Slc26a7	0.241	0.989548
Wasl	-0.399	0.989548
Atg7	-0.16	0.989548
Obsl1	0.149	0.989548
Glmn	0.363	0.989548
Krtap27	-0.062	0.989548
Col9a1	-0.308	0.989548
Mrp63	-0.141	0.989548
Medag	-0.444	0.989548
Arrdc2	-0.286	0.989548
Tmem225	-0.346	0.989548
Dhtkd1	0.249	0.989548
Aldh3a1	2.21e-15	0.989548
Sohlh2	-0.0213	0.989548
Ddx39b	0.604	0.989548
Rcor2	-0.362	0.989548
Sag	-0.189	0.989548
Tmem167b	-0.2258	0.989548
Mitd1	0.00521	0.989548
Serpinf2	-0.29	0.989548
Ak1	-0.133	0.989548
Gtpbp10	0.261	0.989548
Tescl	-0.235	0.989548
2610018G03Rik	0.0714	0.989548
Hps6	0.0581	0.989548
Tagln3	-0.513	0.989548
Slc31a1	-0.414	0.989548
Zmynd10	0.102	0.989548
Rab11fip5	0.218	0.989548
Irx4	-0.0939	0.989548
Spice1	-0.0346	0.989548
Kcnab3	-0.0921	0.989548
Ugt2b35	-0.46	0.989548
Padi3	-0.318	0.989548
Fam126a	0.0901	0.989548
Gabra3	-0.181	0.989548
Ciz1	0.128	0.989548
Gstm6	0.0187	0.989548
Scnn1a	-0.412	0.989548
Ubqln1	-0.363	0.989548
Prl3a1	-0.126	0.989548
Pdia2	-0.419	0.989548
Xkr5	-0.202	0.989548
Il1rl2	-0.0502	0.989548
Tmem206	-0.438	0.989548
[truncated: 16,395 more rows]

## Sheet: 1E
	log2FcMedian	FDR
Exo1	-3.01	0.000495
Sar1a	-2.46	0.000495
Crcp	-2.34	0.000495
Kars	-2.96	0.000495
Exosc5	-1.42	0.000495
Pes1	-2.46	0.000495
Narfl	-1.39	0.000495
Polr2j	-1.68	0.000495
Fau	-2.57	0.000495
Lsm11	-1.98	0.000495
Fen1	-2.47	0.000928
Rnf146	-1.49	0.000928
Nup85	-1.94	0.000928
Eif6	-2.42	0.000928
Trip12	-1.24	0.000928
Eif4a3	-3.68	0.000928
Psmb5	-1.94	0.001179
Phb2	-3.34	0.001179
Clspn	-1.36	0.001179
Anapc11	-1.51	0.001179
Phb	-2.1	0.001179
Vars	-2.1	0.001507
Gmppb	-2.39	0.001507
Vps25	-1.9	0.002574
Rps14	-3.65	0.002269
Pold2	-1.98	0.002652
Timeless	-1.38	0.002652
Nudcd2	-0.955	0.002652
Alg2	-2.44	0.002805
Chmp4b	-2.62	0.003034
Sf3b5	-3.22	0.00315
Dctn6	-2.42	0.00315
Psmb3	-3.395	0.002805
Thoc5	-1.93	0.00364
Tmed2	-1.16	0.005486
Ogdh	-1.07	0.005486
Clp1	-2.6	0.005486
Copa	-1.44	0.006051
Nf2	-0.82	0.006051
Arl2	-2.19	0.006051
Sars	-2.52	0.006051
Nubp1	-1.68	0.006051
Gps1	-2.01	0.006051
Krr1	-1.61	0.006051
Mepce	-1.12	0.006051
Dhx37	-1.74	0.006134
Smu1	-2.78	0.008874
Atp6v1a	-1.42	0.008874
Toe1	-2.27	0.008874
Ddx55	-1.46	0.008874
Pdcd7	-1.09	0.008874
Rpl4	-2.13	0.008874
Kif20a	-1.17	0.008874
Dtymk	-2.12	0.010711
Zbtb11	-2.43	0.010543
Arfrp1	-1.08	0.012092
Csnk2b	-1.63	0.012092
Triap1	-1.83	0.012092
Alg1	-1.48	0.012092
Ruvbl1	-1.34	0.012092
Dync1h1	-0.91	0.012092
Nip7	-1.03	0.012536
Vcp	-2.01	0.013123
Cog3	-2.46	0.013176
Nup107	-2.26	0.013176
Snrpg	-2.11	0.014176
U2af2	-1.32	0.01643
Snrnp25	-1.522	0.01426
Gpx4	-2.99	0.017222
Sdad1	-2.21	0.017222
Psma4	-2.03	0.017258
Fbl	-1.925	0.015361
Aars	-1.9	0.019327
Lsm4	-1.2	0.019736
Rangap1	-2.19	0.019736
Eif2b2	-1.94	0.020649
Dynlrb1	-1.63	0.021024
Ube2i	-2.06	0.021389
Psmb6	-2.75	0.022622
Utp20	-1.13	0.023453
Vps28	-1.98	0.024872
Znhit2	-0.936	0.024872
Tinf2	-1.82	0.025401
Rbbp6	-1.04	0.02784
Rpl7l1	-1.69	0.026532
Psmg4	-1.57	0.026532
Nr2c2	-0.939	0.026532
Polr1a	-1.48	0.026532
Ints2	-1.02	0.026532
Ercc2	-1.6	0.026678
Dazap1	-0.914	0.026929
Aurkb	-2.275	0.024872
Dut	-1.9	0.030335
0610009D07Rik	-1.98	0.030979
Rpa2	-1.92	0.033492
Ppme1	-0.608	0.033713
Snrpd2	-2.175	0.02782
Top1	-1.52	0.033731
Nfs1	-2.79	0.033731
Uxt	-1.2	0.033884
Eif3a	-1.05	0.034791
Med6	-2.05	0.034791
Cct7	-3.16	0.034791
Nsf	-1.76	0.034791
Cd3eap	-0.94	0.034791
Rps20	-2.735	0.030979
Snrnp35	-1.41	0.038119
Ubac1	-0.771	0.038119
Iscu	-1.55	0.038489
Naa20	-1.49	0.033653
Ahcy	-2	0.030979
Eif3b	-0.559	0.041037
Cops7a	-0.929	0.041037
Kat7	-1.23	0.041885
Trmt5	-1.1	0.043488
Eef2	-1.78	0.043539
Banf1	-2.41	0.043757
Ap2s1	-0.693	0.045091
Slc35b1	-1.57	0.045091
Nhlrc2	-1.15	0.0457
Rfc3	-1.44	0.046299
Nrf1	-1.09	0.047613
Copb2	-1.67	0.047973
Txnl4a	-1.16	0.047973
Rps5	-1.26	0.047973
Eif2b5	-1.4	0.048297
Copz1	-1.17	0.048306
Pald1	-0.586	0.049086
Utp23	-1.69	0.049086
Cnot8	-1.08	0.049694
Ireb2	-1.18	0.050293
Rrp1	-1.33	0.051389
Imp4	-1.17	0.051389
Kpnb1	-1.44	0.053282
Kank1	-0.557	0.05395
Rpl8	-1.79	0.05395
Cstf2	-1.42	0.054061
1810026J23Rik	-1.06	0.054384
Exosc2	-0.984	0.054774
Prpf31	-2.04	0.055087
Chd8	-1.73	0.057349
Rps21	-1.57	0.057571
Wbscr22	-0.894	0.057584
Pmpca	-1.87	0.059305
Vps51	-0.147	0.059305
Nle1	-1.81	0.060825
Ddx54	-1.34	0.060825
Atp6v0c	-1.92	0.060825
Cenpm	-1.54	0.060881
Copg1	-1.98	0.061897
Rad9a	-1.91	0.061897
Dars	-0.955	0.072578
Rae1	-1.05	0.063553
Rfc5	-2.42	0.063973
Hist1h3g	-2.565	0.040002
Psma5	-3.02	0.064959
Nlrp6	-0.551	0.065516
Dna2	-1.52	0.065516
Rpain	-1.04	0.075369
Rpap1	-0.669	0.066225
Polb	-0.894	0.066429
Pold1	-1.77	0.069584
Utp6	-1.09	0.070621
Med8	-2.52	0.071038
Taf6	-1.71	0.071782
Bop1	-1.16	0.071782
Tfrc	-1.13	0.071782
Ddx19a	-1.45	0.071886
Ppp1cb	-2.21	0.074843
Ddx49	-2.18	0.075369
Tut1	-2.09	0.075369
Skiv2l2	-0.111	0.075369
Zmynd15	-0.771	0.075369
Ipo11	-1.53	0.075369
Twistnb	-1.91	0.075369
Pcna	-2.66	0.075369
Birc5	-2.58	0.075369
Rpa1	-1.78	0.075369
Mtmr14	-0.746	0.075369
Mcm2	-1.22	0.075369
Fam129b	-0.667	0.075369
D2Wsu81e	-2.07	0.075369
Psmb1	-1.86	0.075369
Rcc1	-1.74	0.075369
Ndc80	-1.37	0.075369
Cdc16	-1.51	0.076615
Guk1	-0.519	0.07741
Ddx41	-0.9815	0.075369
Nxf1	-1.89	0.079387
Smc1a	-1.34	0.079387
Vkorc1l1	-0.678	0.079387
Kat8	-1.2655	0.076615
Nuf2	-1.41	0.082399
Chek1	-1.78	0.082399
Eftud2	-1.2	0.082865
Ckap5	-0.692	0.082865
Rpl14	-2.23	0.08448
U2af1	-1.808	0.081721
Ankrd52	-0.67	0.0858
Rtel1	-0.772	0.0858
Pwp2	-1.77	0.085833
Prmt5	-1.83	0.085913
Hars	-1.09	0.085913
Plk1	-1.76	0.087507
Top2a	-1.1	0.088896
Dmap1	-1.57	0.088897
Ecd	-1.22	0.085833
Trrap	-0.74	0.089179
Golt1b	-1.32	0.089872
Ccnf	-1.61	0.089872
Polr3e	-1.73	0.089872
Znrd1	-1.3	0.090053
Nvl	-1.97	0.090067
Nploc4	-1.08	0.090067
Tsen54	-1.08	0.09063
Ints9	-1.2	0.091482
Supt16	-2.51	0.09333
Rac1	-1.96	0.09333
Atad3a	-1.43	0.09333
Ptar1	-0.806	0.09333
Prpf8	-2.09	0.093443
Eif3d	-0.996	0.101064
Pnkp	-0.852	0.101064
Exoc3	-0.659	0.101064
Alyref	-0.85	0.101064
Pi4kb	-0.427	0.101614
Suds3	-0.79	0.102203
Cyb561d2	-0.902	0.102531
Apex2	-0.755	0.103323
Syvn1	-0.937	0.103939
Dctn4	-1.01	0.106278
Tubg1	-1.58	0.106289
Sf1	-1.16	0.106943
Espl1	-1.24	0.106943
Atp1a1	-1.1	0.106943
Eif2s3x	-2.34	0.1079
Gtf3c1	-1.74	0.109014
Cdca8	-1.48	0.109095
Rplp0	-1.34	0.091832
Smc3	-1.4	0.109456
Mis18a	-1.46	0.109456
Ykt6	-1.65	0.109456
Dhx8	-1.11	0.109857
Sf3a2	-2.38	0.112058
Atp6v1b2	-1.38	0.112883
Jtb	-0.949	0.113364
Kin	-0.973	0.114396
Aqr	-1.24	0.116031
Tkt	-0.969	0.116199
Eprs	-0.872	0.11801
Prpf19	-0.29	0.118364
Sys1	-1.15	0.123452
Med22	-1.96	0.125522
Uhrf1	-0.89	0.127235
Wdr5	-1.72	0.127235
2810408M09Rik-4:Trp53rk	-1.99	0.059305
Aars2	-0.974	0.128847
Ddx18	-1.03	0.128959
Isy1	-1.44	0.129141
Gins2	-1.95	0.129141
Anapc2	-0.482	0.129141
Hnrnph1	-0.656	0.129141
Lias	-0.733	0.129141
Krt19	-0.721	0.132959
Rps7	-2.065	0.088228
Mvk	-0.837	0.138779
Psmb2	0.413	0.139036
Dnm2	-1.07	0.139546
Pole	-1.03	0.146301
Tspan18	-0.539	0.146301
Polr3a	-1.34	0.146301
Taf1c	-0.826	0.146301
Psma7	-1.41	0.146716
Fxn	-1.17	0.146716
Nop16	-1.21	0.146716
Ppan	-0.95	0.148462
Bach1	-0.637	0.148674
Mcmbp	-1.13	0.148989
Rabggtb	-2.04	0.148989
Ppp2ca	-1.09	0.151311
Cdipt	-2.15	0.151311
Ttll4	-0.801	0.151311
Rps16	-2.6	0.128959
Grwd1	-1.01	0.152825
Thg1l	-1.21	0.153914
Ddb1	-0.975	0.15734
Timm8b	-0.847	0.15734
Ttc1	-1	0.15734
Cstad	-1.16	0.15748
Emg1	-1.36	0.161271
Polr2b	-0.372	0.164487
Ciao1	-1.06	0.164757
Rad1	-1.65	0.164757
Atp2a2	-0.92	0.164757
Oip5	-1.41	0.164802
Eif3c	-1.25	0.166393
Gltscr2	-1.12	0.164487
Urod	-1.07	0.16771
Preb	-0.877	0.167778
Timm13	-1.21	0.168268
Pcf11	-1.06	0.16843
Ints3	-1.42	0.170236
Gtf3c5	-0.493	0.173283
Hspa9	-1.33	0.175382
Uso1	-1.23	0.17852
Mob4	-1.23	0.17852
Cops6	-1.18	0.179815
Kansl1	-0.596	0.179815
Rnf113a1	-1.04	0.18104
Wdr73	-1.32	0.184312
Ppil2	-1.32	0.184312
Rps28	-3.8	0.080407
Hist1h1d	-1.13	0.158195
Polr1c	-0.297	0.189009
Rrp7a	-0.312	0.190874
Eif3g	-2.03	0.191859
Rrp15	-0.989	0.193162
Mbtps1	-0.943	0.195329
Copb1	-0.447	0.195859
Ints1	-1.04	0.196874
Sdhb	-0.847	0.201203
Siva1	-0.9125	0.212462
Unc50	-0.362	0.201941
Banp	-1.16	0.201941
Aurka	-0.89	0.202261
Ddx20	-0.767	0.202851
Polr2e	-1.38	0.202851
Exoc2	-0.213	0.202851
Pafah1b1	-1.79	0.204814
Eif2s1	-2.275	0.193162
Usp36	-0.964	0.206009
Atp5a1	-1.22	0.20631
Fermt2	-1.16	0.20767
Mms19	-1.13	0.208523
Chmp2a	-1.05	0.211099
Gins4	-1.16	0.212507
Sec23ip	-0.689	0.219246
Brap	-1.11	0.219246
Tbl3	-0.918	0.219246
Hspd1	-1.495	0.202851
Fam178a	-0.799	0.221337
Pgd	-1.15	0.222729
Lrr1	-0.933	0.224342
Psmd3	-0.701	0.225212
Sf3b4	-1.25	0.225212
Oraov1	-1.58	0.225942
Psma6	-2	0.225942
Nhp2	-1.52	0.225942
Rfc1	-1.43	0.225942
Bccip	-1.43	0.226761
Pgk1	-1.07	0.226761
Eif2b4	-1.86	0.227265
Usp39	-0.567	0.230751
Gnl2	-2	0.232274
Chaf1b	-1.77	0.232274
Eif5a	-1.09	0.234621
Gabbr2	-0.108	0.23761
Psmd14	-1.35	0.239509
Eif1ad	-1.2	0.239509
Gins1	-1.43	0.241127
Gtf2e1	-0.885	0.241414
Rab7	-0.927	0.247834
Ppp1r12a	-1.88	0.248075
Gm14295	-1.335	0.164487
Slc25a19	-0.923	0.249753
Rptor	-0.928	0.249753
Mob1a	-0.318	0.249827
Psmc3	-1.18	0.250352
Rbm22	-1.13	0.253097
Dnmt1	-0.701	0.253505
Trmt6	-0.597	0.253963
Tsen34	-1.51	0.260039
Anxa6	-0.629	0.260662
Snrpa1	-1.93	0.260662
Stat5b	-0.822	0.260662
Setd2	-0.613	0.260662
Polr3c	-0.964	0.260662
Cct2	-1.28	0.260662
Rbm8a	-1.94	0.260662
Sympk	-0.657	0.262119
Prpf38a	-0.684	0.264496
Sparc	-0.504	0.264496
Pole2	-0.948	0.264496
Ddx11	-0.831	0.269542
Psmc4	-1.1	0.270193
Fdx1l	-1.12	0.270211
Pdrg1	-1.86	0.273364
Sstr3	-0.543	0.273364
Acaca	-0.554	0.273364
Rabggta	-0.781	0.274079
Nars	-1.31	0.274079
Leprotl1	0.273	0.274079
Gpn1	-2.19	0.278096
Snrpf	-1.33	0.278699
Ccdc94	-0.965	0.278699
Smc5	-0.637	0.279327
Actl6b	-0.585	0.281902
Cse1l	-0.415	0.281902
Scgb3a1	-0.661	0.303456
Nubp2	-1.22	0.281902
Psmd12	-1.38	0.281902
Sde2	-1.25	0.283314
Psmd11	-1.25	0.283475
Ruvbl2	-1.53	0.283475
Cars	-1.19	0.286406
Wdr36	-1.39	0.286406
Nol11	-1.51	0.288107
Wdr46	-1.08	0.288107
Phlda2	-0.0607	0.289107
Wdr92	-0.671	0.289107
Tbcd	-1.13	0.289107
Prkar1a	-1.03	0.290157
Eif3h	-1.11	0.290157
Ckap2	-0.48	0.290157
Gpr89	-0.722	0.290157
Nudcd3	-0.594	0.290157
Psmc1	-1.38	0.290157
Sptssa	-0.595	0.290157
Nfia	-0.611	0.291311
Trappc3	-1.51	0.291311
Psmd1	-1.14	0.291682
Rbm10	-0.545	0.291682
Pcyt1a	-0.795	0.291682
Ano8	-0.212	0.291682
Ism1	-0.766	0.292057
Tmem258	-0.812	0.294622
Bcl7a	-0.568	0.296838
Rps25	-1.04	0.264496
Vhl	-0.781	0.297671
Snrpe	-2.525	0.273364
Psmd9	-0.793	0.298388
Cpsf3	-1.05	0.299214
Noc2l	-0.924	0.299321
Psmg3	-1.55	0.302304
Zfp334	-0.764	0.302648
Rpl19	-3.4	0.138779
Snrpd3	-0.918	0.305041
Wdr74	-1.05	0.305041
Mars	-1.12	0.305663
Vcpip1	-0.654	0.30681
Gapdh	-1.85	0.219246
Fam96b	-1.09	0.309181
Nop2	-1.05	0.314618
Sbds	-0.675	0.314618
Gmps	-1.71	0.317038
Hcfc1	-0.727	0.317297
Gm12169	-0.885	0.317297
Uba1	-1.13	0.321836
Hexim1	-0.46	0.322947
Kbtbd8	-0.578	0.32345
Mybpc2	-0.243	0.327581
Cops4	-1.15	0.330944
Mprip	-0.672	0.338287
Ogfr	-0.522	0.338287
Ggps1	-1.36	0.339236
S100a2	-0.463	0.339236
Kmt2b	-0.447	0.340588
Lsm7	-2.3385	0.239509
Kansl3	-0.878	0.344941
Lrp2	-0.474	0.347177
Dhx16	-0.694	0.347386
Srsf2	-1.21	0.348601
Dbr1	-1.54	0.350221
Snip1	-0.749	0.354043
Hfm1	-0.532	0.354043
Cdk7	-0.99	0.354043
Mcm3	-0.997	0.354043
Kpna2	-0.805	0.311673
Rpa3	-2.26	0.35764
Ell	-0.651	0.35764
Pmm2	-0.911	0.359365
Ptpn11	-1.06	0.359365
Pam16	-2.16	0.359365
Tcea1	-1.03	0.359665
Med31	-1.54	0.360418
Dad1	-1.52	0.360418
Xrn2	0.0936	0.363509
Thoc3	-0.886	0.375466
Hist1h2bb	-4.32	0.169724
Msl1	-0.27	0.376307
Leng1	-0.731	0.376307
Fgd1	-0.556	0.376307
Nelfcd	-0.599	0.376307
Prim1	-0.688	0.376995
1700101E01Rik	-0.767	0.376995
Dbx1	-0.398	0.376995
Lelp1	-0.546	0.376995
Usp5	-1.25	0.379359
Ufd1l	-0.991	0.379359
Sfi1	-1.8	0.379359
Trnt1	-1.35	0.381403
Tsc1	-0.508	0.382153
Lars	-0.711	0.382401
Tars	-0.507	0.382401
Polr3b	-2.16	0.385722
Rps2	-2.065	0.273364
Hist1h2bj	-2.06	0.273364
Pard6g	-0.581	0.388217
Cops5	-1.06	0.389622
Dctn1	-1.04	0.391388
Rpl32	-2.56	0.344941
Gemin7	-0.625	0.39153
Nup43	-0.966	0.39153
Igbp1	-0.722	0.392921
Trip13	-0.785	0.395878
Lsm3	-1.575	0.359365
Cebpz	-1.09	0.401465
Thoc2	-1.42	0.401925
Slc3a2	-0.912	0.401925
Incenp	-0.746	0.401925
Napa	-0.865	0.402273
Naa30	-0.582	0.402825
Plaa	0.015	0.403718
Tbcb	-0.766	0.403718
Kdsr	-1.52	0.40434
Nat10	-1.06	0.40434
Ccnb1	-1.1	0.360418
Vrk1	-1	0.40434
Pcid2	-1.84	0.40434
Uhrf1bp1	-0.581	0.40434
Ep300	-0.52	0.40434
Zfp335	-0.535	0.406596
Zfc3h1	-0.689	0.411758
Trappc5	-0.892	0.413182
Sap18	-0.969	0.375466
Wdr48	-0.681	0.41642
Thap11	-0.889	0.418695
Rpl23	-2.03	0.376995
Atp6v0b	-1.42	0.418695
Aifm1	-0.618	0.4194
Vmn2r98	-0.869	0.420719
Nelfb	-0.829	0.425434
Hmgcs1	-1.07	0.426131
Polr2l	-0.623	0.426131
Iars2	-0.898	0.42678
Aqp7	-0.636	0.42964
Kifc1	-0.5635	0.392921
Adam10	-0.657	0.429787
Cirh1a	-0.885	0.433468
Rpf2	-0.908	0.438101
Xab2	-1.34	0.438101
Prc1	-1.85	0.438101
Sardh	-0.759	0.438787
Armc7	-0.857	0.441027
Grm7	-0.616	0.441759
Dnajb12	-0.778	0.446223
Zbtb8os	-1.51	0.446433
Ccdc60	-0.656	0.447133
Psma8	0.633	0.448545
Ank	-0.632	0.448545
Rpgrip1l	-0.174	0.450469
Srrt	-0.579	0.450756
S100a8	-0.6845	0.418695
1700010D01Rik-3:Gm5941	-0.88	0.227265
Prss38	-0.0157	0.457093
Drosha	-0.0811	0.458445
Gpr45	-0.135	0.458445
Cog5	-0.975	0.458897
Utp15	-0.827	0.45896
Gip	-0.589	0.459653
Fzr1	-0.678	0.459783
Cenpe	-0.782	0.429787
Exosc8	-1.26	0.461755
Slu7	-0.977	0.463812
Scgb2b7	-0.793	0.350221
Mybbp1a	-0.862	0.46505
Nop10	-1.127	0.434315
Deb1	-1.745	0.434315
Tsr2	-1.04	0.474247
Mboat4	0.218	0.474247
Hspg2	-0.0954	0.474786
Srp14	-1.16	0.47549
Eif2b3	-1.16	0.47549
Ddx27	-1.09	0.477326
Lce1l	-1.395	0.359882
Med14	-0.958	0.477639
Ttc27	-0.674	0.477964
Mnt	-0.452	0.477964
Klhl8	-0.72	0.478033
Uspl1	-0.5415	0.450469
Mettl3	-0.903	0.478952
Bysl	-1.03	0.479243
Rbm4b	-0.756	0.454104
Hk2	0.0388	0.485354
Psma2	-1.675	0.457093
Wdr77	-1.47	0.487176
Chn2	0.147	0.488016
Med20	-1.01	0.488016
Ino80	-0.567	0.489349
Actr3	-0.461	0.489391
Sf3b3	-1	0.491169
Orc6	-0.108	0.491169
Plrg1	-0.865	0.491169
Gm6760	-0.719	0.493327
Pop1	-0.738	0.495509
Cpsf3l	-1.173	0.465625
Ears2	-0.576	0.495813
Slmo2	-1.92	0.495813
Polr2c	-0.306	0.496775
Mt2	-0.447	0.452293
Dbil5	-0.464	0.500393
Ccna2	-0.956	0.501349
Adarb1	0.204	0.501349
Exosc7	-1.07	0.501818
Lipt1	-0.682	0.502857
Kifc1-4:Kifc5b	-0.857	0.264496
Farsa	-1.4	0.505705
Gtf2b	-1.42	0.50591
Rho	-0.539	0.506398
Rpl35	-1.568	0.39153
Pkmyt1	-0.716	0.508102
Eef1e1	-0.364	0.508102
Vps52	-0.953	0.508102
Wnk4	0.0152	0.508102
Qars	-2.27	0.508102
Snapc1	-1.36	0.508102
Baz1a	-0.384	0.511424
Rsl1d1	-0.441	0.511906
Nup205	-1.27	0.511906
Clcc1	-0.353	0.511906
Fahd2a	-0.146	0.513664
Parp4	-0.634	0.513868
Rsl24d1	-1.12	0.513993
Mettl14	-0.877	0.514951
Tgif2lx1-2:Tgif2lx2	-0.811	0.273364
Mcm7	-1.02	0.514951
Vmn1r158	-1.98	0.273364
Tsr1	-0.705	0.514951
Cog2	-0.807	0.514951
Abcf1	-0.853	0.514951
Rpl35a	-0.7275	0.40434
Itpk1	-0.544	0.51848
Vmn1r199	0.729	0.51848
Ppp1r10	-0.714	0.51848
Rttn	-0.533	0.521923
Gbf1	-0.963	0.52313
Cstf1	-0.654	0.525559
Prokr1	-0.25	0.525559
Atp6v1f	-0.738	0.525559
Nup153	-0.0199	0.525559
Pi4ka	-0.549	0.525559
Mbnl1	-0.516	0.525559
Fbp2	-0.508	0.528522
Chi3l3-2:Chi3l4	-1.08	0.283314
Cog1	-0.825	0.529314
Cog8	-0.482	0.529314
Cnot3	-0.58	0.529314
Rps8	-1.74	0.418695
Pfn1	-0.803	0.529718
Ajuba	-0.171	0.529718
Ppp1r8	-0.785	0.529718
Uxs1	-0.588	0.529718
Vps53	-0.649	0.534274
Noc4l	-0.79	0.546563
Sephs1	-0.77	0.548123
Pdha2	-0.0335	0.55019
Igfbp5	-0.0683	0.550438
Chmp3	-0.596	0.550438
Tnfsf10	-0.693	0.553
Actr6	-0.979	0.553
Prr9	0.0515	0.553
Zfhx2	-0.342	0.555193
Cmas	-0.188	0.555279
Cep120	-0.524	0.555438
Taf2	-1.16	0.556031
Ccl1	-0.283	0.556031
Mpv17l	-0.566	0.557405
Tonsl	-1.05	0.557763
Heatr1	-0.843	0.559305
Ddx52	-0.66	0.559305
Atp4b	0.396	0.562943
Aff3	-0.269	0.565023
Gm7714	-0.671	0.566309
Smim15	-0.758	0.508102
Rpl34	-0.965	0.548856
Zc3h10	-0.237	0.569264
Fshr	-0.351	0.570438
Sdk1	-0.554	0.574619
Rspo3	-0.568	0.574619
Sart3	-0.468	0.576253
Imp3	-1.08	0.576253
Psmc6	-1.17	0.576253
Rnaseh2c	-0.898	0.5768
Puf60	-1.115	0.557763
6430571L13Rik	-0.21	0.577593
Wtap	-0.8835	0.557763
Vmn1r236	-1.21	0.577593
Arhgef28	-0.252	0.577981
Gemin5	-0.682	0.578458
Sptan1	-0.646	0.578458
Socs1	-0.437	0.578458
Phf20	-0.248	0.578458
Cpt1b	-0.713	0.578458
2410131K14Rik	-0.591	0.566907
Sf3a1	-1.14	0.582559
Zmat2	-0.613	0.585119
Lhpp	-0.0219	0.586679
Slc35a2	0.0309	0.58724
Foxi3	-0.429	0.58928
Tmem259	-0.552	0.58928
Aldoa	-0.966	0.58928
Stk11ip	-0.525	0.591177
C330027C09Rik	-0.96	0.592261
Ik	-0.66	0.592919
Rpp21	-1.31	0.59665
Pkm	-1.109	0.578458
Lrwd1	-0.534	0.596891
Ankrd33b	-0.442	0.578458
Nudc	-0.252	0.60017
Ran	-1.28	0.600568
Xpo1	-2.2	0.602711
Zfp182	0.488	0.604965
Sptlc2	-0.879	0.605191
Rpl31	-1.9	0.495171
Defb18	-0.874	0.58928
Speer3	-0.375	0.610389
Mak16	-0.772	0.610628
Pgs1	-0.551	0.612515
Rfc2	-1.07	0.614671
Exoc7	-0.401	0.61475
Ccdc84	-0.697	0.615305
Prpf3	-0.723	0.615305
Eif3i	-0.992	0.615305
Eapp	-0.672	0.618108
Rpl18	-2.24	0.506398
Dohh	-0.696	0.627419
Ddx47	-1.08	0.62748
Rrm1	-0.989	0.628581
Aamp	-0.818	0.62986
Ddx17	-0.526	0.62986
Spag4	-0.425	0.630773
Pif1	-0.451	0.631671
Abcg8	-0.524	0.633906
Hist2h2ab:Hist2h2ac	-2.92	0.35764
Rpe	-0.983	0.63523
Exosc4	-1.07	0.635841
Rbm44	-0.512	0.635841
Tmprss13	0.206	0.636314
Pop5	-0.778	0.636314
Tpx2	-0.675	0.636314
Sart1	-0.333	0.636314
Ercc6l2	-0.711	0.636314
Yipf4	0.518	0.636314
Eif2s2	-1.1	0.636565
Mrps16	-0.479	0.636565
Polr1b	-0.988	0.636897
Creld1	-0.198	0.636897
Hmgb1	-1.71	0.360418
Ptpru	-0.417	0.636897
Pcdhb14	-0.635	0.636897
Tmed10	-1.08	0.639128
Spcs2	0.657	0.639441
Snapc3	-0.164	0.640586
Urb1	-0.795	0.641601
Cd209f	-0.569	0.636314
Arpc2	-0.117	0.645753
Tnfsf13b	-0.476	0.645753
Rapgefl1	-0.24	0.646113
Topbp1	-0.833	0.646113
Cdc34	-0.254	0.646113
Nos2	-0.445	0.647049
Ctnna3	0.323	0.647394
Arhgap27	-0.3995	0.735356
Trim72	-0.444	0.647415
Acsf2	-0.563	0.648307
Cdc37	-0.652	0.648307
Zbtb7b	-0.612	0.652054
Asb16	-0.283	0.652054
Defa26	-0.7135	0.536962
Dlst	-0.63	0.660553
Hdac1	-0.77	0.647394
Snapc5	-0.544	0.66316
Oas3	-0.363	0.66316
Stil	-0.982	0.664894
Ccdc12	-0.382	0.664894
Hscb	-0.945	0.666893
Tmem216	-0.609	0.666893
Sfrp1	-0.0376	0.668267
Hspa5	-0.44	0.669613
Txn1	-0.575	0.67279
1600002K03Rik	-0.31	0.672865
Srsf1	-0.615	0.673385
Mzt1	-0.9	0.673632
Rad17	-0.415	0.678366
Tubb2b	-0.9075	0.557763
Wrb	-0.283	0.67879
Skap1	-0.764	0.679325
Rpp25l	-0.717	0.679413
Slc27a1	-0.273	0.679413
Cyp2d10	0.0476	0.682711
Mum1	-0.42	0.682711
Smarcc1	-0.549	0.682711
Gtf2h2	-1.49	0.685247
Prpf38b	-0.758	0.685247
Flad1	-0.47	0.685247
Ube2j1	-0.718	0.685247
Samd1	-0.545	0.685247
Ccdc19	-0.409	0.685849
Gfpt1	-0.778	0.687383
2310002J15Rik	-0.526	0.687383
Polr2i	-0.705	0.687383
Rpl37	-1.51	0.605191
Zfp454	-0.0826	0.688612
Kctd9	0.00675	0.688612
Fam159a	-0.457	0.689423
Atp6v1c1	-0.776	0.692907
Myh3	-0.611	0.694141
Lrrc42	-0.51	0.69634
Plcb4	-0.222	0.698091
Riok1	-0.637	0.699266
Lin9	-0.637	0.702191
Taok1	-0.333	0.702191
Cma2	-0.864	0.578854
Pnkd	-0.185	0.786679
Snapc4	-1.48	0.702443
Alg14	0.253	0.702443
Ccdc96	-0.458	0.702443
Hs6st1	-0.212	0.704112
Coprs	-0.0862	0.705327
Arcn1	-0.694	0.70709
Cep350	-0.586	0.70709
Mon2	-0.626	0.711659
Medag	-0.791	0.711659
Crebbp	-0.5	0.711659
H2-Oa	-0.171	0.711659
Wdr12	-1.71	0.702443
Hapln1	-0.399	0.711976
Nxt1	-0.957	0.71248
Usp6nl	-0.321	0.713344
Supv3l1	-0.958	0.71528
Atp6v1c2	-0.536	0.71528
Erg	-0.445	0.716668
Abcc6	-0.429	0.718656
Pitpnm1	-0.323	0.718815
Khdc3	-0.4	0.718815
Pkig	-0.446	0.711659
Cbl	-0.572	0.719189
Arid5b	0.103	0.719681
Bend4	-0.406	0.719681
Rpl3	-2.6	0.602615
Dennd1b	0.471	0.721641
Btg3	-0.49	0.721641
Slc25a32	-0.457	0.722916
Sec61a1	-0.869	0.722916
Myom2	-0.039	0.722971
Ddx31	-0.0362	0.722971
Map2k6	-0.447	0.722971
Srsf10	-0.147	0.722971
Hnrnpl	-0.941	0.722971
Lmnb1	-0.558	0.722971
Taf12	-0.601	0.724617
Naa50	1.16	0.725846
Atxn10	-0.237	0.726018
Vps33b	-0.82	0.727062
Ffar3	0.095	0.727062
Nr1h3	-0.224	0.728678
Dynap	-0.533	0.728678
Dpy30	-0.9185	0.722971
Acr	-0.151	0.728678
Spsb1	-0.541	0.728678
C6	-0.559	0.728678
Slc29a3	-0.228	0.728678
Dhdds	-0.575	0.728678
Pcdh15	-0.0483	0.728678
Snx32	0.0368	0.730369
Pitpnm3	-0.515	0.730369
Ube2j2	-0.91	0.730369
Med12	-0.456	0.730369
Aard	-0.407	0.730369
Rgs16	-0.0896	0.730369
Ubl5	-0.71	0.648054
Pnn	-0.164	0.730369
Tgm1	-0.406	0.730369
Papd5	-0.53	0.730369
Acsl6	-0.63	0.730369
Gon4l	-0.404	0.730369
Oas1f	-0.363	0.728678
Rnmt	-0.385	0.730369
Gm21945	-0.4521	0.728678
Tac1	-0.635	0.730707
E330009J07Rik	-0.513	0.730707
Tmem229a	-0.403	0.730707
Slc7a11	0.237	0.730707
Sun2	-0.445	0.730707
Golim4	-0.451	0.730707
Radil	-0.0966	0.730707
Wdr82	-0.525	0.730707
Paf1	-0.891	0.730707
Aasdh	-0.45	0.730707
Vma21	-0.589	0.730707
Prpf4	-0.615	0.731048
Hoxb3	0.149	0.731048
Fxyd7	-0.656	0.730707
Nudt21	-0.9	0.731048
Pcnxl3	-0.234	0.731048
Rrp36	-0.757	0.731048
Fn3krp	-0.5485	0.730707
Nsl1	-0.841	0.731578
Sncaip	-0.489	0.731578
Fbxo5	-0.0258	0.731578
Txnl4b	-0.73	0.731578
Ogt	-0.613	0.732082
Hus1	-0.855	0.732082
Rab1b	-0.557	0.734382
1700001C02Rik	-0.526	0.735356
Gm9897-5:Mterf	-0.83	0.453321
Cabp7	-0.323	0.736724
P2rx5	-0.495	0.736724
Prpf6	-0.743	0.736724
Exoc5	-0.705	0.73867
Arfip2	-0.488	0.73867
Upf3a	-0.654	0.739563
Cst8	-0.566	0.739563
Gpr133	-0.258	0.739563
Vmn1r149	-1.67	0.458897
Spag11b	0.004	0.761991
Pten	-0.468	0.744034
Tpp1	-0.451	0.744034
Rpl13	-1.38	0.459877
Kifc5b	-0.45815	0.741221
Eef1a1	-1.3305	0.741221
Emilin2	-0.358	0.747832
Atp5c1	-0.611	0.747832
Ppp4c	-1.01	0.747832
Sprr2b	-1.562	0.649811
Ccr10	-0.48	0.747832
Erv3	-0.0834	0.747832
Dnm1l	-0.928	0.750797
Wsb1	-0.478	0.751017
Vmn1r36-2:Vmn1r37	-1.1	0.465625
Selo	-0.426	0.753569
Nfyc	-0.572	0.757097
Cul1	-0.697	0.757097
Dync2h1	-0.278	0.757097
Ubtf	-0.647	0.757097
Pdgfd	0.285	0.757097
Tbcc	-0.866	0.757097
Grin3a	-0.414	0.757097
Cpa5	-0.517	0.757097
Slc38a2	-0.234	0.757097
Anapc5	-0.636	0.757097
Cyp11b2	-0.519	0.757097
P4ha1	-0.355	0.757097
Srpr	-0.407	0.757097
Ccdc109b	0.0589	0.757097
Amotl2	-0.523	0.757097
Supt20	-0.102	0.757097
Hectd1	-0.776	0.757097
Atp6v1e1	-0.97	0.757097
Ddx3x	0.631	0.757097
Hoxa11	-0.499	0.757097
Tyro3	-0.218	0.757097
Vps18	-0.513	0.757097
Trappc4	-1.09	0.75936
Mical3	-0.109	0.75936
Tuba1b	-3.45	0.478033
Lce1a1	0.0372	0.757097
Rps26	-2.16	0.478033
Fxyd3	0.0137	0.761991
Bub3	-1.26	0.761991
Wnt10a	-0.535	0.761991
Mycs	0.246	0.761991
Dpp10	-0.497	0.761991
Atrip	-0.44	0.763601
Nfrkb	-0.637	0.766098
Cenpc1	-0.384	0.767072
Fnta	-0.108	0.770966
Pln	-2.54	0.488016
Igfbpl1	-0.408	0.775288
Nfyb	-0.785	0.775288
Rbm28	-0.318	0.778264
Sall1	-0.334	0.778264
Orm1	-0.723	0.778264
Btk	-0.446	0.778264
Cdc123	-0.889	0.778264
Wdr6	-0.589	0.778449
Wdr55	-1.1	0.778449
Inhbb	-0.284	0.778529
Scnn1g	-0.187	0.778529
Myct1	-0.642	0.779066
Isoc2a	-0.334	0.779066
Ap5s1	-0.652	0.782457
Rnasek	0.0458	0.782457
Ralgapb	-0.714	0.782457
Ehd1	-0.0872	0.783208
Coq6	-0.162	0.784875
Drd4	-0.347	0.785925
Tmem192	0.109	0.7864
Zp1	-0.224	0.7864
Vprbp	-0.8375	0.774484
Ddx21	-1.16	0.786679
C130074G19Rik	-0.472	0.786679
Znf512b	-0.367	0.786679
Psma3	-1.325	0.775288
Upf2	-0.838	0.787119
Lyrm4	-0.746	0.787119
Ints7	-1.31	0.787119
Ghrhr	-0.142	0.787119
Brf1	-0.956	0.787119
Runx1t1	-0.673	0.787119
Bpifa6	-0.15	0.787119
Saysd1	-0.386	0.788761
Sugp1	-1	0.789427
Ltb	-0.465	0.789427
Ssu72	-0.958	0.792456
Frat2	-0.461	0.793606
Fam65b	-0.405	0.793606
Snrnp200	-1.04	0.793606
Chrnb3	-0.359	0.793606
Psmc5	-0.436	0.794744
Cope	-0.0974	0.795245
Ppa1	-0.443	0.7962
Dusp15	-0.287	0.811365
Srrd	-0.69	0.796831
Ssfa2	-0.557	0.796831
Gtpbp4	-1.39	0.796831
Fchsd2	-0.425	0.796831
Ing2	-0.45	0.797034
Dsg1b	-0.362	0.797896
Nlrp4e	-0.8865	0.71528
Hspa1l	-0.0341	0.799707
Cdk5r2	-0.418	0.799719
Cdca2	-0.509	0.800155
Htr1b	-0.228	0.800155
Krt25	0.0662	0.800683
Rpp38	0.155	0.800683
Snrpb	-1.26	0.801377
1700008A04Rik	-0.571	0.801639
Haus2	-0.198	0.802451
Ppm1b	-0.608	0.802451
Slc25a42	-0.624	0.80563
Pgrmc2	-0.345	0.807545
Lca5l	-0.0666	0.807608
Mvd	-0.326	0.807608
Stk11	-0.561	0.807608
Ccrl2	0.254	0.808511
Gpn3	-0.851	0.787119
Klhl24	0.232	0.810471
Tmc5	-0.605	0.810471
Pmch	0.123	0.810471
Dhx15	-0.675	0.811296
Cwc22	-1.01	0.730707
Il18bp	-0.72	0.811296
Pcnt	-0.556	0.811296
Pdzrn3	-0.279	0.811365
Phf5a	-1.05	0.731048
Pgpep1	-0.433	0.811365
Cct6b	0.0268	0.811365
C78339	-0.134	0.811365
Lamtor1	-0.555	0.811365
Ang4	-0.408	0.811365
Hist3h2ba	-1.12	0.731048
Ugt2b38	-2.26	0.525559
Cul3	-1.07	0.812688
Tbc1d20	-0.0931	0.812951
Elane	-0.578	0.814316
Nsdhl	-0.131	0.814316
Dnajc5b	-0.482	0.814316
Cblc	-0.447	0.814316
Arih1	-1.07	0.814316
3110009E18Rik	-0.12515	0.822145
Spata9	-0.637	0.814316
Cyp2j9	-0.402	0.814316
Gja1	-0.323	0.814316
Psmb4	-1.36	0.814316
Fam187a	-0.466	0.814316
Pon2	-0.562	0.814316
Nabp1	-0.556	0.814316
Tiprl	-0.905	0.814316
Sfta2	-0.134	0.814316
Mex3d	-0.354	0.814316
Brd1	-0.494	0.814316
Las1l	-1.25	0.814316
Cited2	-0.55	0.815314
Gjb5	0.399	0.815314
Sf3a3	-0.415	0.815314
Rad21	-0.721	0.815314
Rhbdd1	-0.0649	0.815314
Phkb	-0.345	0.817157
Polr2a	-0.774	0.817905
Sec22b	-1.02	0.817905
Rhof	-0.534	0.818549
Capza2	-0.257	0.820809
Dhps	-0.712	0.822077
Plekhm1	-0.0209	0.822077
Aldh3b2	-0.417	0.822077
Gipr	-0.545	0.822077
Calcoco2	-0.811	0.822077
Mki67ip	-0.978	0.822077
Negr1	0.103	0.822077
Ncbp2	-1.26	0.822077
Vmn2r121	-0.639	0.747832
Rint1	-0.531	0.822145
Slc38a10	-0.185	0.822145
Srp68	-0.819	0.822145
Ilf3	0.0704	0.822145
Ubap1	-0.889	0.822145
Itga2	-0.446	0.822145
Gm5506	-1.03	0.548123
Rasgrp3	-0.473	0.823866
Slc25a26	-0.92	0.823866
Cyth4	-0.326	0.823893
Dnaja3	-0.726	0.823893
Il9	-0.512	0.823893
Ppapdc3	-0.402	0.823893
Arhgap29	-0.491	0.823893
Gm13125	-0.594	0.823893
Triobp	-0.3225	0.875296
Atoh1	-0.45	0.825133
Mtbp	-0.729	0.825133
Myo18a	-0.26	0.825133
Ncoa4	-0.505	0.825973
Ceacam1	-0.6	0.825973
Gm11938	-0.6075	0.739563
Klhdc4	-0.331	0.826569
Pdcd11	-0.602	0.826569
Eif5	-0.191	0.827011
Gabrq	-0.742	0.827011
Mapk6	-0.203	0.827011
Spdl1	-0.447	0.827011
Yipf2	-0.187	0.827011
Med27	-0.631	0.827011
Kmt2a	0.168	0.827011
Cpsf4	-0.109	0.827499
Acly	-0.692	0.827499
Naa25	-0.87	0.827499
Atp5d	-0.585	0.827499
Dvl2	-0.633	0.827499
Oxsm	-0.431	0.829206
Atp2c1	-0.415	0.829206
Rpl7	-1.0115	0.812688
Adrbk1	-0.0301	0.831327
H60b	-0.656	0.831327
Ticrr	-0.809	0.831327
Lrrc4b	-0.441	0.831327
Mettl16	-1.16	0.831327
Opa1	-0.995	0.831327
Smg5	-0.403	0.831327
Trim3	-0.714	0.831327
Agpat9	-0.489	0.831327
Tff1	-0.431	0.831327
Kdr	-0.539	0.831327
Atp5o	-0.655	0.831327
Abhd16a	-0.443	0.831327
Eif1b	-0.289	0.831327
Ube2c	-0.552	0.831612
Cubn	0.0194	0.831612
Polr2h	-1.95	0.831679
Srp19	-1.28	0.831679
Gtf2a2	-1.08	0.832121
Slc46a1	-0.502	0.834054
Gch1	0.0801	0.836946
Eid1	-0.517	0.836946
Fthl17-3:Gm14458	-0.736	0.569264
Gls	-0.49	0.837216
Syndig1l	-0.342	0.837216
Zfp384	-0.646	0.837216
Lyst	-0.281	0.837216
Ppie	-0.846	0.837216
Abl1	-0.468	0.837216
Tmprss11a	-0.575	0.837364
Rps3	-1.09	0.837364
Bet1	-0.336	0.839786
Bcl10	-0.951	0.839786
Txnrd1	-0.565	0.839786
Fap	-0.517	0.840125
Scfd1	-0.557	0.840899
Lars2	-0.677	0.840899
Vmn2r43	-0.823	0.576253
Mettl2	-0.505	0.842368
Cpsf1	-0.406	0.842497
Slc12a3	-0.416	0.846208
Ptdss2	-0.412	0.847323
Yae1d1	-2.18	0.847669
Ppp2r5c	-0.383	0.848113
Cntfr	-0.462	0.857928
Rexo2	-0.698	0.849166
Nelfa	-0.583	0.849166
Ccdc130	-0.142	0.849166
Lpar5	-0.038	0.849166
Mansc1	0.261	0.849166
Farsb	0.256	0.849166
Wdr18	-0.594	0.850252
Gars	-0.544	0.851332
Hist1h4f	-1.91	0.775288
C530008M17Rik	-0.115	0.852894
Bcmo1	-0.416	0.853458
Smarca5	-0.704	0.854438
Myh8	-0.465	0.854438
Kcnj4	-0.375	0.854468
4632428N05Rik	-0.108	0.854755
Rsph3b	-0.2955	0.823893
Pja2	-0.275	0.855781
Atcay	-0.444	0.855887
Sae1	-0.748	0.855887
Phactr3	-0.517	0.855887
Ttk	-0.717	0.855887
Fcf1	-0.634	0.857928
Taf1b	-0.933	0.857928
Cept1	-0.531	0.857928
Rbbp8	-0.756	0.859313
Sec31a	-0.202	0.859313
Wdr75	-1.19	0.859313
Esf1	-0.705	0.859313
Hsp90ab1	-0.491	0.859313
Spag5	-0.00617	0.859313
Utp3	-0.278	0.859313
Ep400	-0.576	0.859313
Stx11	-0.551	0.859313
Rps18	-1.7445	0.7864
Rnf126	-0.397	0.859313
Ppwd1	-0.689	0.859313
Tango6	-0.69	0.859313
Ipo9	-0.648	0.859313
Scap	-0.526	0.859313
1700010D01Rik:Gm5941	-0.618	0.59665
Esco2	-0.215	0.859313
Dus3l	-0.558	0.859313
Adipor2	-0.613	0.859313
Gm16501-2:Gm6026	-0.613	0.59665
Sumo3	-0.258	0.859313
Utp18	-0.65	0.859313
Klf5	-0.32	0.859313
Gemin8	-0.0732	0.860904
Lysmd2	-0.401	0.863697
Arid1a	-0.382	0.863697
Dcaf13	-1.33	0.863949
A230046K03Rik	-0.288	0.863949
Nmrk2	-0.468	0.863949
Fdxr	-0.626	0.863949
Sdhd	-0.113	0.863949
Mrps6	-0.415	0.863949
Ctnna1	0.0672	0.863949
Ppef1	-0.543	0.863949
Nlgn1	-0.602	0.863949
Uba2	-1.18	0.864388
Slc1a1	-0.278	0.864912
Timm10	-1.19	0.864912
Gltscr1l	-0.534	0.864912
Sec16a	-0.464	0.864912
Stxbp4	-0.168	0.866584
C1qtnf6	-0.454	0.867065
Neu1	-0.245	0.869997
Pla2g4c	-0.463	0.871865
Ufm1	0.115	0.871865
Nfic	-0.556	0.871865
Dusp4	-0.0749	0.871865
Rtfdc1	-0.574	0.871865
Taf5	-0.734	0.871865
1700054O13Rik	0.102	0.871865
Pak1ip1	-0.408	0.871865
Nol10	-0.78	0.872292
Phf19	-0.342	0.872292
Anln	0.2	0.872454
Drg2	-0.415	0.872454
Faah	-0.563	0.872454
Fbxl21	-0.479	0.872454
Supt5	-0.498	0.872454
Cdk9	-0.902	0.872506
Hdac6	-0.379	0.873679
Lsm2	-0.326	0.949907
Tax1bp1	-0.368	0.873679
Arl5c	-0.244	0.873842
BC030867	-0.362	0.873842
Hhipl2	-0.48	0.873842
Hivep2	-0.247	0.873842
Ppp1r7	-0.845	0.873842
Nedd8	-1.03	0.811365
Wdr89	-0.482	0.874086
Tmem120a	-0.37	0.874086
Ints4	-0.935	0.874086
Cmpk1	-0.536	0.874086
Magi2	-0.5	0.874086
Gm5134	-0.509	0.874086
Phf11a	-0.4875	0.807608
Mbtd1	-0.682	0.874086
Atp5b	-0.564	0.874086
Evc	-0.45	0.874086
Aggf1	-0.404	0.874086
Krt23	-0.164	0.874086
Otop3	-0.408	0.874086
Iws1	-0.502	0.874086
Rsph6a	-0.0816	0.874086
4931429L15Rik	-0.11	0.874086
Tifab	-0.244	0.874086
Kdm3b	-0.433	0.874086
Il1r1	-0.379	0.874086
Vmn1r11-4:Vmn1r12	-0.862	0.628581
Defa21	-0.788	0.811296
Nedd1	-0.527	0.875296
Car5a	-0.498	0.875296
Sirt4	-0.352	0.875296
Atp1a2	-0.411	0.875296
Odf1	-0.435	0.875296
Gpr101	-0.496	0.875296
Rbp3	-0.482	0.875296
2310047M10Rik	-0.266	0.875296
Tmed1	0.143	0.875296
Cpm	-0.38	0.875296
Map4k2	-0.458	0.875296
Spata13	-0.481	0.875296
Trpc7	-0.395	0.875296
Mtg2	-0.753	0.875296
Kcnj11	-0.249	0.875296
Cebpg	-0.531	0.875296
Psat1	-0.582	0.875296
Diap3	-0.453	0.875296
4933427D06Rik	-0.403	0.875296
Tpm2	-0.518	0.875296
Klhl5	-0.422	0.875296
Rnpc3	-0.435	0.875296
Cinp	-0.952	0.875296
Angel2	-0.693	0.875296
Psmd8	-1.33	0.875296
Ndc1	-0.429	0.875296
Bcap29	-0.177	0.849166
Ms4a18	-0.494	0.875296
Hira	-0.608	0.875296
Tmem177	-0.416	0.875296
Ghsr	-0.569	0.875296
Txlna	0.259	0.875296
Plscr2	-0.364	0.875296
Ubiad1	-0.266	0.875296
Ucma	-0.3245	0.927891
Itga3	-0.0674	0.875296
Gpr19	-0.365	0.875296
Gtf2e2	-0.8	0.875296
Cnpy1	-0.676	0.875296
Gm1673	0.233	0.878138
Klhl21	-0.463	0.883382
Dis3	-0.0322	0.883382
Taf8	-0.883	0.883382
Cnot1	-0.469	0.883382
Mrps7	-0.652	0.884023
Flrt1	-0.445	0.886621
Ugt1a6b	-0.613	0.823893
Mos	-0.412	0.886779
Prdx2	-0.124	0.886779
Fbxw9	-0.375	0.886779
Cldn16	0.254	0.886779
Xpo5	-0.913	0.886779
Srp72	-0.819	0.887444
Dennd6b	-0.4475	0.857928
2410016O06Rik	-0.377	0.889628
Blm	-0.467	0.889637
Traf7	-0.487	0.890837
Gemin2	-0.101	0.890894
Dapl1	-0.573	0.891015
Haus5	-0.233	0.859313
Pars2	0.0412	0.891976
Ttpal	-0.631	0.891976
Dscaml1	-0.0352	0.891976
Xrcc6bp1	0.345	0.891976
Optn	-0.069	0.892121
Trim67	0.387	0.892121
Afp	-0.367	0.892121
Oxa1l	-0.985	0.892121
Mpnd	0.0333	0.893048
Ssmem1	-0.471	0.893048
Fam216a	-0.636	0.894157
Zfp259	-0.857	0.894157
Mcm6	-1.45	0.894157
1110004E09Rik	-0.972	0.894157
Impdh1	-0.348	0.894741
Htt	-0.52	0.895011
Mif	-0.7155	0.822077
Brix1	-0.3	0.89654
Mad1l1	0.0119	0.896885
Mis12	-0.415	0.897188
Zyg11a	-0.381	0.898079
Dgke	-0.374	0.898079
F8a	-0.308	0.898079
Cyp2b9	0.124	0.831327
Ngdn	-0.982	0.898079
Usp8	0.0609	0.898079
Ncbp1	-0.694	0.898079
Mical2	-0.25	0.898079
Ret	-0.388	0.898079
Phlpp1	-0.418	0.898079
Nup50	-0.465	0.898079
Paip2	-0.56	0.898212
Rnaseh2a	-0.639	0.89894
Ccl26	-0.424	0.899006
Ascc1	-0.267	0.899006
B3gat2	-0.434	0.899006
Svs3a	-0.374	0.831327
Urb2	-0.317	0.899252
Csf2ra	-0.237	0.899252
Dgcr14	-0.435	0.899252
Fam199x	-0.267	0.899542
Tubb6	-0.522	0.900259
Dnajc13	-0.643	0.900259
E130309D02Rik	-0.371	0.900259
Rpp30	-0.721	0.900259
Sstr4	-0.172	0.90087
Capzb	-0.652	0.901425
Prpf40a	-0.508	0.901425
Usf1	-0.0989	0.901623
Cftr	-0.4	0.901623
Cetn4	-0.621	0.903246
Avil	0.0819	0.903246
Tmem223	-0.461	0.903246
1700066M21Rik	-0.424	0.903246
Necab2	-0.105	0.903246
Shd	-0.432	0.903246
Scn2a1	-0.395	0.903246
Snap23	-0.635	0.903374
Usp1	-0.623	0.903545
Tfdp1	0.0183	0.903545
Slco6b1	0.0128	0.903545
Sbspon	-0.366	0.903777
Pamr1	-0.255	0.903777
Vmn1r43	-0.7005	0.871865
Gpn2	-0.941	0.903777
Etl4	0.211	0.903777
Eif2b1	-0.333	0.903777
Casp8ap2	-0.471	0.903777
Gm7092	-0.338	0.903777
Ccdc167	-0.523	0.903777
Pop7	-0.582	0.903777
Slc25a5	-0.369	0.903777
Pex1	-0.451	0.903777
Snrpc	-0.45645	0.872454
Atp9b	0.225	0.904135
Mknk2	-0.338	0.904135
Vmn1r121	-1.9	0.679413
Vmn2r88	-0.162	0.872454
Eml1	-0.377	0.90579
Sft2d3	-0.367	0.90579
Vsig4	-0.419	0.905934
Hspa14	-0.59	0.906371
Ino80d	-0.484	0.906371
Adam11	-0.265	0.906371
Wdr61	-0.718	0.907201
Gykl1	-0.436	0.907736
F5	-0.396	0.911041
Fndc8	-0.573	0.912239
Eif5b	-0.557	0.912973
Gemin6	-0.507	0.912973
Rtf1	-0.462	0.912973
Sgca	-0.279	0.913766
Rnaset2a:Rnaset2b	-0.675	0.685247
Eif1	-1.7235	0.827499
Rnf8	0.144	0.914135
Csnk1a1	-0.692	0.916716
Fopnl	-0.674	0.91807
Cyp11b1	0.269	0.91807
Mbd3	-0.382	0.918846
Plvap	-0.492	0.91949
Mcm3ap	-0.702	0.91949
Smcr7l	0.0802	0.91949
Nup155	-0.885	0.91949
Thoc6	-0.542	0.91949
BC024978	-0.0176	0.91949
Slc35a1	-0.587	0.91949
Dhdh	0.576	0.91949
Stx2	0.367	0.919694
Cldn12	-0.478	0.920317
Uqcr10	-1.29	0.693099
Psmd4	-1.46	0.920854
Dph7	-0.367	0.920854
Pom121l2	-0.0387	0.920854
Evpl	-0.318	0.921344
Ncaph	-0.429	0.923791
Homez	-0.429	0.925243
Aasdhppt	-0.569	0.925243
Mrps12	-0.621	0.925243
Tube1	-0.584	0.925243
Cdt1	-0.74	0.925243
Arhgef15	-0.398	0.925243
Rbbp4	-0.838	0.925243
Polq	-0.608	0.925243
Ass1	0.027	0.925444
Cabp2	-0.393	0.925444
Foxe1	0.194	0.925817
Akirin2	-0.695	0.926753
Med16	-0.156	0.926885
Eln	-0.54	0.926885
Gpr111	-0.24	0.926885
Rcbtb2	-0.325	0.926885
Msr1	-0.393	0.926885
Gfm1	-0.59	0.926885
Atxn7l3	-0.761	0.926885
Pabpc6	-0.601	0.927306
Ndufs6	-0.0065	0.927315
Tnfrsf11b	-0.43	0.927761
C2cd5	-0.39	0.927761
Wdr64	-0.162	0.927761
Satb1	-0.456	0.927761
Slc6a14	-0.41	0.927761
Cpne5	-0.479	0.92874
Oxt	0.2875	0.875296
Pcdhgc3	-0.345	0.92874
Mafa	-0.224	0.92874
Cyp17a1	-0.434	0.92874
Slc5a12	0.482	0.92874
Trim14	-0.404	0.92874
Nop58	-1.38	0.92874
Gm19345	-0.364	0.934497
Gpr119	-0.356	0.936823
4833403I15Rik	0.215	0.936823
Arfgef1	-0.415	0.936823
D17Wsu104e	-0.0429	0.936823
Tmprss11c	-0.322	0.936823
Gpld1	-0.399	0.937799
Vmn1r6	-0.533	0.883382
Srprb	-0.681	0.937799
Rbbp9	-0.5085	0.884023
Prkrip1	-0.629	0.93816
Tg	-0.244	0.93816
Sulf1	-0.313	0.93816
Kif18b	-0.492	0.93816
Abca2	-0.387	0.93816
Psmc2	-0.41	0.93816
Gm2663	-1.24	0.71528
Lsmd1	-0.419	0.93816
Atp5e	-0.535	0.71528
Hsd17b13	-0.432	0.93816
Iars	-0.545	0.93816
Sptlc1	-0.0738	0.93816
Ssbp3	-0.32	0.93816
Cpsf2	-0.376	0.93816
Med4	-0.173	0.93816
Wibg	-0.133	0.938402
Nrxn2	-0.112	0.938402
Zc3hav1	-0.25	0.938447
Srf	-0.101	0.938679
2300005B03Rik	0.169	0.938971
Kcne3	0.0687	0.938971
Sipa1	-0.299	0.938971
Ltbp4	0.132	0.938971
Rbm47	-0.0951	0.939246
Adora3	-0.199	0.999998
Tmem89	-0.0128	0.939858
Rdm1	0.378	0.939858
Scd4	-0.309	0.939858
Nol12	-0.436	0.939858
Rnf157	-0.0356	0.939858
Iqcf1	-0.0173	0.93986
Aatf	-0.617	0.93986
Ndufa11	-0.635	0.93986
Uba52	-0.9815	0.843045
Cpsf6	-0.678	0.940467
Mcts1	-0.795	0.940467
Ralgapa1	-0.123	0.941191
Lrrc59	-0.158	0.941518
Cpn2	-0.0678	0.945132
Slc6a5	-0.0732	0.945132
Dzip3	-0.162	0.945132
Ptplad2	-0.554	0.945132
Btg2	-0.267	0.945132
Dbpht2	-0.82775	0.849166
Rnf133	0.11	0.948387
5530400C23Rik	-0.443	0.949251
Mrrf	-0.192	0.949251
Wdr4	-0.213	0.949429
Oxld1	0.12	0.949694
Nlrp4a	-0.223	0.949907
Krt5	-0.222	0.949907
Sprtn	-0.364	0.949907
Tcirg1	-0.065	0.949907
Cuta	-0.132	0.949907
Elmod3	-0.282	0.949907
Fdx1	-0.549	0.949907
Vmn1r36-3:Vmn1r37	-0.986	0.730369
Trim34a	-1.1	0.730369
Tial1	0.686	0.949907
Polr2f	-0.24	0.952148
Stard3	-0.117	0.952153
Krtap1-5	-0.2885	0.90249
Umod	-0.172	0.952207
Leng8	-0.371	0.952394
Gm5082	-0.387	0.903246
Dnajc17	-0.961	0.903246
Notch1	-0.469	0.955406
Glrx	-0.667	0.903246
Ralb	-0.561	0.955406
Wfdc16	0.00769	0.955406
Try10	-0.738	0.731048
Ubl4	-0.119	0.955406
Phlda3	0.0975	0.955406
5430421N21Rik-3:Krt86	-0.654	0.731048
Hyou1	-0.533	0.903777
Sfxn3	-0.45	0.955406
Creb1	-0.497	0.955406
Thap4	-0.224	0.955406
Ppfia3	0.0926	0.955406
Rcl1	-0.329	0.955406
Gpm6a	-0.127	0.955406
Vmn2r3	-0.0671	0.955406
Yy1	-0.753	0.956955
Kdm6a	-0.218	0.956955
Tcl1b4	-0.377	0.956955
Eaf1	-1.46	0.956955
Defb2	-0.742	0.858018
Cpt1c	0.0247	0.957113
Mapk3	-0.179	0.957113
Trpv3	-0.358	0.957113
Cct3	-0.541	0.957113
Trappc2	-0.0643	0.957113
Gatad2b	-0.155	0.957113
Pik3c3	0.112	0.957714
Nlrp14	-0.441	0.957714
Lhfpl2	-0.374	0.957714
Zfp868	-0.296	0.957714
Tdpoz2	0.418	0.957714
Tfpt	-0.0423	0.957757
Xlr3b-3:Xlr3c	-0.688	0.739563
Gorab	0.0155	0.958074
Als2	-0.336	0.958736
St3gal1	-0.252	0.958736
Atad2	-0.13	0.959076
Isoc2b	0.2364	0.913766
Eif2ak2	0.0523	0.959076
Htr1a	0.494	0.960251
Rb1	-0.71	0.960251
Tiam2	-0.111	0.960251
Gnb2l1	-0.47	0.960251
Adra1d	-0.183	0.960523
Vangl1	-0.147	0.960712
Dtl	-0.383	0.960712
Wdsub1	0.0171	0.960712
Lamb2	-0.382	0.960712
Gm10024	0.211	0.898079
Bcs1l	-0.541	0.961006
Ska3	-0.486	0.961224
Ccdc132	0.035	0.96236
Dok7	-0.336	0.962624
Cog7	-0.36	0.963464
Brd2	-0.413	0.963856
Surf6	-0.548	0.964306
Arl1	-0.378	0.965126
Ctnnb1	-0.459	0.965341
Kat2b	0.0796	0.966158
Smarca4	-0.272	0.966713
Arhgap19	1.03	0.966739
Rpl10a	-0.675	0.863949
Psmd2	-0.137	0.966739
Pglyrp2	-0.525	0.966739
Frs2	0.2	0.966739
Gm9112	0.233	0.967068
Entpd8	-0.248	0.96732
Fbxo9	-0.553	0.967724
Leprel4	0.0307	0.96871
Mrps28	-0.479	0.969081
BC026585	0.0885	0.969081
Dhx36	-0.435	0.969081
Rybp	-0.124	0.969081
Daxx	-0.0644	0.969227
Rps11	-0.5634	0.926885
Prkar2b	-0.288	0.970161
Orc4	-0.666	0.994197
Atp8a1	-0.239	0.970179
Rps15a	-3.38	0.757097
Vps11	0.436	0.970179
Krtap4-16	-0.913	0.757097
Zhx1	0.126	0.970179
Dnajc2	-0.421	0.970179
Usp17lc-2:Usp17ld	-0.662	0.757971
Tpp2	-0.29	0.971363
Synpo	-0.124	0.971737
D3Ertd751e	0.0972	0.995841
Fam227b	-0.26	0.971751
Tmem194b	-0.312	0.971751
Vgll1	-0.192	0.971751
Ddx5	-0.389	0.971751
Psme2	0.04945	0.992504
Rasl11b	0.328	0.972687
Mapk7	-0.338	0.973376
Lamp1	0.173	0.975701
4932438H23Rik	-0.065	0.975733
Cdk10	-0.525	0.97634
Mta1	0.0502	0.976845
Atf6	0.196	0.977059
Ythdf2	0.143	0.978445
Gm5346	0.029	0.937799
Plin3	-0.207	0.97848
Gsta3	-0.457	0.978555
Socs4	-0.296	0.979254
Defb30	-0.596	0.91949
Fam78a	-0.12	0.979466
Ugt2b37	0.651	0.920265
Arpc4	-0.473	0.999998
Vmn2r101	-0.398	0.98204
Taf1	-0.0264	0.98204
Psmc3ip	-0.194	0.98204
0610009B22Rik	-0.0527	0.98204
Osgin2	-0.394	0.98204
Ino80b	-0.00631	0.98204
Fthl17:Gm14458	-0.633	0.778529
Utp14a	-0.147	0.98204
Mastl	-0.215	0.98204
Get4	-0.00978	0.98204
Acpt	-0.251	0.98204
Zfp369	-0.178	0.98204
Pqlc2	-0.121	0.98204
Dock11	-0.0336	0.98204
Pitpna	-0.161	0.98204
Ubb	-0.8545	0.874086
Tsc22d3	-0.0705	0.997791
Rbm19	-0.0854	0.986411
Fbxw2	0.139	0.986411
Stam2	0.225	0.986411
Naf1	1.04	0.986411
Tmed8	-0.43	0.988599
Ctdnep1	-0.345	0.988599
Rsl1-3:Zfp429	-0.726	0.786679
V1rd19	-0.587	0.988599
Zc3h18	-0.4	0.988599
6430548M08Rik	0.0429	0.988599
Mrpl38	-0.482	0.989155
Bud31	-0.437	0.989155
Mtmr12	-0.00096	0.989909
Abcb7	-0.635	0.989909
Hist1h1d-4:Hist1h1e	-0.707	0.787119
1700022P22Rik	-0.0419	0.991472
Rpl24	-1.17	0.935768
Zfp873	-0.66	0.991641
Pmvk	-0.559	0.991641
Rrs1	-0.872	0.991641
Slc35a4	-0.0897	0.992443
Glmn	0.0949	0.992504
Vmn1r58	-0.5418	0.875296
Sltm	-0.186	0.992504
Foxj3	-0.206	0.992504
Arrdc1	-0.0886	0.992504
Rbm39	0.0432	0.992504
Gpatch1	0.344	0.992504
Tmem55b	-0.0889	0.992504
9130409I23Rik	-0.5	0.992504
Kctd10	-0.54	0.992504
Hspa12b	0.135	0.992504
Fhl1	-0.092	0.992504
Supt6	-0.709	0.992504
Kcnj8	-0.444	0.992504
Letm2	-0.363	0.992504
Rabgef1	-0.18	0.992504
Lactb2	-0.38	0.992504
Wdr3	-0.339	0.993147
Rnaset2a-2:Rnaset2b	-1.02	0.796831
Xpo6	-0.0198	0.993147
Tas2r123	-0.0848	0.993147
Vmn1r49	-0.1655	0.955406
Pnlip	-0.232	0.993147
Hcn1	-0.314	0.993147
Ap3d1	-0.209	0.993147
Hars2	-0.494	0.993147
Ulbp1	-0.509	0.993147
Tyw5	0.1	0.993147
Smim19	0.442	0.999998
Yars2	-0.518	0.993147
Bbip1	-0.4375	0.875296
Rexo1	-0.242	0.9939
Rbms3	0.297	0.994106
Rs1	0.139	0.994676
Rps19	-1.0165	0.875296
Fnbp4	0.0395	0.994676
1700092M07Rik	-0.491	0.994676
Odc1	-0.7085	0.957113
Tbca	-0.613	0.957222
Fam83e	-0.413	0.995401
Krt72	-0.215	0.995401
Cdkn1a	-0.209	0.995841
Heph	-0.0414	0.995841
Cep290	-0.0305	0.995841
Casc5	-0.515	0.995841
Ubfd1	-0.0984	0.995841
Snrpd1	-0.918	0.995841
Itih3	-0.4	0.995841
Cenpn	-0.38	0.995841
Casr	-0.164	0.995841
Tmem206	-0.0757	0.996087
Pomp	-0.263	0.996864
Slc35e2	-0.129	0.996864
Fam71e2	-0.127	0.996864
Insm1	0.138	0.996864
Hist4h4	-0.29	0.996864
Safb	-0.605	0.996864
Fancf	0.0889	0.996864
Rpl13a	-0.655	0.996864
Ube3b	0.0546	0.996864
Cdk12	9.04e-07	0.996864
Cnot2	-0.418	0.999998
Acsl1	0.12	0.996864
Sppl3	-0.413	0.997791
Trhr2	-0.415	0.997791
Vmac	0.0178	0.999998
Recql5	-0.259	0.997791
Prkci	-0.0713	0.997791
Nyap1	0.344	0.997791
Rap2b	-0.0782	0.997791
Ttc5	-0.0605	0.997791
Srbd1	-0.571	0.997791
H2afy2	0.318	0.997791
Vipr1	-0.214	0.96559
Otud5	-0.348	0.997791
Vmn2r117	-0.977	0.812662
AI593442	-0.119	0.997791
Mnat1	-0.721	0.997791
Sel1l	-0.247	0.997791
Arhgef11	-0.113	0.997791
A630001G21Rik	-0.55	0.997791
Smg1	-0.239	0.997791
Prr11	0.0402	0.997791
Mrpl55	-0.358	0.997791
Shbg	-0.533	0.997791
Mc3r	0.0355	0.997791
Fbxo11	-0.19	0.997791
Rundc3a	-0.182	0.997791
0610011F06Rik	-0.0389	0.997791
Prmt10	-0.505	0.997791
Kcne4	-0.609	0.997791
Tpra1	0.308	0.997791
Vmn1r90	0.238	0.997791
Ky	0.0661	0.997791
Agtpbp1	-0.118	0.997791
Ticam1	-0.208	0.997791
Det1	0.217	0.999538
Zfp260	0.283	0.999538
Ormdl2	-0.379	0.999998
Asl	-0.413	0.999998
Gm9	-0.155	0.999998
Ppp6r2	-0.371	0.97172
Jund	0.00424	0.999998
Ly6a	-0.186	0.999998
Senp1	0.136	0.999998
Tspan33	0.0247	0.999998
Srsf3	-1.9925	0.893048
Yrdc	-0.49	0.999998
Cdc42se2	0.084	0.999998
Foxr2	0.191	0.999998
Parva	0.135	0.999998
Hnrnpk	-1.31	0.999998
Trim32	-0.295	0.999998
Echs1	0.312	0.999998
Brf2	-0.722	0.999998
Ifnlr1	-0.348	0.999998
Vmn1r68	-0.1665	0.97634
Kif2c	-0.627	0.999998
Ctsk	-0.307	0.999998
Zbtb20	0.0788	0.999998
Actb	-0.996	0.976832
T	0.0127	0.999998
Smad1	-0.036	0.999998
1700018F24Rik-4:Gm4871	-0.641	0.822077
Pecam1	0.0835	0.999998
Dync1i2	-0.801	0.999998
Rrp12	-0.515	0.999998
Psmd6	-0.448	0.999998
Krtap19-5	-0.147	0.966158
Tvp23b	-0.118	0.999998
Mt1	-0.403	0.97923
Cds2	-0.349	0.999998
Prkra	-0.238	0.999998
Rgs14	0.0208	0.999998
Herc2	0.182	0.999998
Cdc14a	0.0109	0.999998
Scimp	-0.172	0.999998
Cyp3a13	-0.474	0.999998
Dbi	-0.0147	0.999998
Gapvd1	-0.276	0.999998
Wdr81	0.0164	0.999998
Pabpn1l	-0.316	0.999998
Fastk	-0.233	0.999998
Prnp	0.0762	0.999998
Stfa2-3:Stfa2l1	-1.04	0.823893
Camsap3	-0.197	0.999998
Polr3f	-0.83	0.999998
Fignl2	-0.0412	0.999998
H2bfm	0.222	0.999998
Nmd3	-0.788	0.999998
Dolk	-0.285	0.999998
C1ql1	-0.248	0.999998
Apol7c	-0.232	0.98204
Smarce1	-0.7465	0.898079
Sphk2	-0.342	0.999998
Aox3	-0.0666	0.999998
Oog3	0.393	0.999998
Nol6	-0.8475	0.98204
Arl10	0.224	0.999998
Zap70	-0.264	0.999998
Tspan12	-0.193	0.999998
Lsm10	-0.126	0.999998
Cyb5b	0.0963	0.999998
Cox6c	-0.0457	0.999998
Pebp1	-0.0246	0.999998
Bpgm	0.335	0.999998
4933406J08Rik	-0.62	0.999998
Tbl1xr1	-0.314	0.999998
Atp6v1g2	0.259	0.999998
Spta1	-0.578	0.999998
Atic	-0.728	0.999998
Srfbp1	-0.415	0.999998
Agpat4	-0.513	0.999998
Neil3	-0.523	0.999998
Tmed4	-0.0124	0.999998
Gins3	-0.768	0.999998
Mrpl23	-0.373	0.999998
Apol7b:Apol7e	-0.656	0.827499
Mrps27	-0.591	0.999998
Pde9a	-0.339	0.999998
Kcnip2	-0.279	0.999998
Actl6a	-0.81	0.999998
Dcaf4	-0.526	0.999998
Trappc8	-0.537	0.999998
Prim2	-0.484	0.999998
Ppp1r2	-0.621	0.979466
Zranb3	-0.161	0.999998
Calm3	-0.561	0.999998
Accs	-0.535	0.999998
Sorcs2	-0.179	0.999998
Hist1h4d-2:Hist2h4	-1.49	0.831327
Ppm1e	-0.209	0.999998
Med18	-0.345	0.999998
Rpf1	-0.451	0.999998
Fam25c	0.306	0.999998
4930550C14Rik	-0.222	0.999998
Abracl	-0.45	0.999998
Ppp6c	-0.5293	0.992504
Blcap	-0.232	0.999998
Gas2l2	-0.0948	0.999998
Dgat2	-0.575	0.999998
Utf1	-0.205	0.999998
Izumo4	-0.278	0.999998
Arl14	-0.034	0.999998
Unc5a	-0.195	0.999998
Ttyh2	-0.0404	0.999998
Tor1b	-0.297	0.999998
Cog4	-0.0387	0.999998
Calcrl	-0.149	0.999998
1810043H04Rik	-0.18	0.999998
Ifna2	-0.1285	0.993147
Ak4	0.111	0.999998
Litaf	0.065	0.999998
Slc6a19	-0.311	0.999998
Wbp1l	-0.376	0.999998
Vmn2r63	-0.578	0.988599
Alb	-0.32	0.999998
Il1rap	0.291	0.999998
Rnf186	-0.0631	0.999998
Irak1	-0.0288	0.999998
Rnft2	-0.252	0.999998
Vmn1r56-3:Vmn1r64	-0.562	0.837216
Cct4	-1	0.999998
Tnfrsf18	-0.368	0.999998
Ldha	-0.543	0.995841
Vmn1r238	-1.18	0.837216
Cd300ld	-0.113	0.999998
Wwp1	-0.0685	0.999998
Fam57b	0.0643	0.999998
Epo	-0.525	0.999998
Hbp1	-0.264	0.999998
7420426K07Rik	0.384	0.999998
4933436I01Rik	-0.711	0.999998
Tardbp	-0.348	0.999998
Rundc1	-0.17	0.999998
Fgg	-0.272	0.999998
Pdia5	-0.0899	0.999998
Polr2d	-1.01	0.999998
Kbtbd7	-0.0695	0.999998
Vmn1r212	-0.971	0.992504
Mdfi	-0.19	0.999998
Spdyb	0.169	0.999998
Slc22a5	-0.751	0.999998
Usp42	-0.0244	0.999998
Cend1	-0.0483	0.999998
Rem1	-0.0894	0.999998
Pax7	-0.106	0.999998
Cypt15	-0.757	0.842497
Kcng4	0.122	0.999998
Acadl	0.253	0.999998
Adnp2	0.0662	0.999998
Lats2	-0.268	0.999998
Lif	0.18895	0.997791
Mcpt1	-0.343	0.999998
Camkv	-0.161	0.999998
Tmem102	0.466	0.999998
Agl	-0.286	0.999998
Cyc1	-0.858	0.999998
2310067B10Rik	0.0559	0.999998
Ppt2	-0.284	0.999998
Zc3hc1	0.276	0.999998
Ndor1	-0.22	0.999998
Tril	0.0387	0.999998
Thbs4	-0.207	0.999998
Rpl23a	-1.22	0.849166
Cck	-0.117	0.999998
Ddx24	-0.596	0.999998
Phkg1	0.6	0.999998
Lig4	-0.144	0.999998
Acaa1a	-0.0646	0.999998
Usp32	-0.17	0.999998
Suv39h2	0.121	0.999998
Mrgprb5	-0.366	0.999998
Slc43a2	-0.122	0.999998
Alg11	-0.173	0.999998
Zfp652	-0.461	0.999998
Rgs9	-0.498	0.999998
Polr2k	-0.553	0.999998
[truncated: 16,618 more rows]
