# Supplementary material for: PARG-deficient tumor cells have an increased dependence on EXO1/FEN1-mediated DNA repair
Source: EMBO J. 2024 Feb 15;43(6):6. doi: 10.1038/s44318-024-00043-2 (PMC10943112; doi:10.1038/s44318-024-00043-2)
Supplement: Supplementary file 2 — Source Data Fig. 2 [file 44318_2024_43_MOESM2_ESM.zip]

Archive with 16 entries (12 files):
- Figure 2/2A/
- Figure 2/2A/numerical 2A.xlsx
- Figure 2/2B/
- Figure 2/2B/numerical 2B.xlsx
- Figure 2/2C/
- Figure 2/2C/Microscopic Images/
- Figure 2/2C/Microscopic Images/KB2P NT-siExo1.tif
- Figure 2/2C/Microscopic Images/KB2P NT-siNT.tif
- Figure 2/2C/Microscopic Images/KB2P-P2 siExo1.tif
- Figure 2/2C/Microscopic Images/KB2P-P2 siNT.tif
- Figure 2/2C/Microscopic Images/KP NT-siExo1.tif
- Figure 2/2C/Microscopic Images/KP NT-siNT.tif
- Figure 2/2C/Microscopic Images/KP-P1-siExo1.tif
- Figure 2/2C/Microscopic Images/KP-P1-siNT.tif
- Figure 2/2C/Microscopic Images/README.txt
- Figure 2/2C/Numerical 2C.xlsx
