# Supplementary material for: PARG-deficient tumor cells have an increased dependence on EXO1/FEN1-mediated DNA repair
Source: EMBO J. 2024 Feb 15;43(6):6. doi: 10.1038/s44318-024-00043-2 (PMC10943112; doi:10.1038/s44318-024-00043-2)
Supplement: Supplementary file 2 — Source Data Fig. 2 [file 44318_2024_43_MOESM2_ESM.zip › Figure 2/2A/numerical 2A.xlsx]

## Sheet: 2A
	KB2P Exo1 sgRNA 1
	wt		in frame		frame shift
sgNT	100	100	0	0	0	0
0	22.4	32.6	17	10	60.6	57.4
50	80	83.8	6	0	14	16.2
75	86.4	89	5.6	0	8	11
150	87.3	93.7	4.4	0	8.3	6.3
	KB2P Exo1 sgRNA 2
sgNT	100	100	0	0	0	0
0	12.1	14.9	7.8	3	80.1	82.1
50	20.8	27	29	14	50.2	59
75	30.2	41	18.6	6.2	51.2	52.8
150	69	77.2	6.3	0.3	24.7	22.5
