# Supplementary material for: PARG-deficient tumor cells have an increased dependence on EXO1/FEN1-mediated DNA repair
Source: EMBO J. 2024 Feb 15;43(6):6. doi: 10.1038/s44318-024-00043-2 (PMC10943112; doi:10.1038/s44318-024-00043-2)
Supplement: Supplementary file 2 — Source Data Fig. 2 [file 44318_2024_43_MOESM2_ESM.zip › Figure 2/2B/numerical 2B.xlsx]

## Sheet: 2B
	wt		in frame		frame shift
sgNT	100	100	0	0	0	0
sgExo1-T0	54.4	52.6	0	0	45.6	47.4
sgExo1-T7	67	55.2	0	0	33	44.8
sgNT	100	100	0	0	0	0
sgExo1-T0	75	57	4	0	21	43
sgExo1-T7	97.5	98.1	0	0	2.5	1.9
