# Supplementary material for: PARG-deficient tumor cells have an increased dependence on EXO1/FEN1-mediated DNA repair
Source: EMBO J. 2024 Feb 15;43(6):6. doi: 10.1038/s44318-024-00043-2 (PMC10943112; doi:10.1038/s44318-024-00043-2)
Supplement: Supplementary file 2 — Source Data Fig. 2 [file 44318_2024_43_MOESM2_ESM.zip › Figure 2/2C/Numerical 2C.xlsx]

## Sheet: 2C
	KB2P NT			KB2P P2 (Parg-/-)			KP NT			KP P1 (Parg-/-)
siNT	100	100	100	100	100	100	100	100	100	100	100	100
siExo1	92.745	106.47	101.642	50.3248	54.5571	66.4679	100.73	90.6158	94.752	106.961	99.3443	96.6776
