# Supplementary material for: PARG-deficient tumor cells have an increased dependence on EXO1/FEN1-mediated DNA repair
Source: EMBO J. 2024 Feb 15;43(6):6. doi: 10.1038/s44318-024-00043-2 (PMC10943112; doi:10.1038/s44318-024-00043-2)
Supplement: Supplementary file 3 — Source Data Fig. 3 [file 44318_2024_43_MOESM3_ESM.zip]

Archive with 30 entries (21 files):
- Figure 3/3A/
- Figure 3/3A/Microscopic Images/
- Figure 3/3A/Microscopic Images/KB2P-NT siExo1.tif
- Figure 3/3A/Microscopic Images/KB2P-NT siNT.tif
- Figure 3/3A/Microscopic Images/KB2P-P2 siExo1.tif
- Figure 3/3A/Microscopic Images/KB2P-P2 siNT.tif
- Figure 3/3A/Microscopic Images/README.txt
- Figure 3/3A/numerical 3A.xlsx
- Figure 3/3B/
- Figure 3/3B/Numerical 3B.xlsx
- Figure 3/3C/
- Figure 3/3C/Numerical 3C.xlsx
- Figure 3/3D/
- Figure 3/3D/Numerical 3D.xlsx
- Figure 3/3E/
- Figure 3/3E/Microscopic images/
- Figure 3/3E/Microscopic images/KB2P-NT siExo1.tif
- Figure 3/3E/Microscopic images/KB2P-NT siNT.tif
- Figure 3/3E/Microscopic images/KB2P-P2 siExo1.tif
- Figure 3/3E/Microscopic images/KB2P-P2 siNT.tif
- Figure 3/3E/Microscopic images/README.txt
- Figure 3/3E/Numerical 3E.xlsx
- Figure 3/3F/
- Figure 3/3F/Microscopic images/
- Figure 3/3F/Microscopic images/KB2P-NT siExo1.tif
- Figure 3/3F/Microscopic images/KB2P-NT siNT.tif
- Figure 3/3F/Microscopic images/KB2P-P2 siExo1.tif
- Figure 3/3F/Microscopic images/KB2P-P2 siNT.tif
- Figure 3/3F/Microscopic images/README.txt
- Figure 3/3F/Numerical 3F.xlsx
