# Supplementary material for: PARG-deficient tumor cells have an increased dependence on EXO1/FEN1-mediated DNA repair
Source: EMBO J. 2024 Feb 15;43(6):6. doi: 10.1038/s44318-024-00043-2 (PMC10943112; doi:10.1038/s44318-024-00043-2)
Supplement: Supplementary file 3 — Source Data Fig. 3 [file 44318_2024_43_MOESM3_ESM.zip › Figure 3/3A/Microscopic Images/README.txt]

These are the original unprocessed images presented in Figure 3A. 
These images represent the high-resolution maximal intensity projection from the two channels. 
The images are annotated according to their labelling on the figure. 
For the figure preparation the image intensity was increased to equal levels in illustrator. 
