# Supplementary material for: PARG-deficient tumor cells have an increased dependence on EXO1/FEN1-mediated DNA repair
Source: EMBO J. 2024 Feb 15;43(6):6. doi: 10.1038/s44318-024-00043-2 (PMC10943112; doi:10.1038/s44318-024-00043-2)
Supplement: Supplementary file 3 — Source Data Fig. 3 [file 44318_2024_43_MOESM3_ESM.zip › Figure 3/3A/numerical 3A.xlsx]

## Sheet: 3A
	KB2P-NT			KB2P-P2
siNT	4.91803	2.10526	5.12821	13.7255	17.5824	10.8911
siExo1	10	11.1111	12.5	35.8974	38.6364	35.8974
