# Supplementary material for: PARG-deficient tumor cells have an increased dependence on EXO1/FEN1-mediated DNA repair
Source: EMBO J. 2024 Feb 15;43(6):6. doi: 10.1038/s44318-024-00043-2 (PMC10943112; doi:10.1038/s44318-024-00043-2)
Supplement: Supplementary file 3 — Source Data Fig. 3 [file 44318_2024_43_MOESM3_ESM.zip › Figure 3/3B/Numerical 3B.xlsx]

## Sheet: 3B
	KB2P-NT			KB2P-P2
siNT	3.09278	3.61446	2.22222	26.087	20.8333	19.3548
siExo1	7.35294	8.19672	8.92857	44.2857	44.8276	44
