# Supplementary material for: PARG-deficient tumor cells have an increased dependence on EXO1/FEN1-mediated DNA repair
Source: EMBO J. 2024 Feb 15;43(6):6. doi: 10.1038/s44318-024-00043-2 (PMC10943112; doi:10.1038/s44318-024-00043-2)
Supplement: Supplementary file 3 — Source Data Fig. 3 [file 44318_2024_43_MOESM3_ESM.zip › Figure 3/3C/Numerical 3C.xlsx]

## Sheet: Sheet1
Statistics (figure data)								#cells
	G1		S		G2				G1		S		G2
KB2P-NT-siNT	70.667	76.9041	25.9109	16.7575	3.42216	6.33845		KB2P-NT-siNT	46937	47003	17210	10242	2273	3874
KB2P-NT-siExo1	68.0571	64.1009	26.0486	20.5528	5.89426	15.3463		KB2P-NT-siExo1	50446	49259	19308	15794	4369	11793
KB2P-P2-siNT	33.8253	38.942	48.491	43.4971	17.6838	17.5609		KB2P-P2-siNT	23906	27930	34271	31197	12498	12595
KB2P -P2-siExo1	36.5895	39.1789	29.5649	28.1226	33.8456	32.6985		KB2P -P2-siExo1	21762	24068	17584	17276	20130	20087
