# Supplementary material for: PARG-deficient tumor cells have an increased dependence on EXO1/FEN1-mediated DNA repair
Source: EMBO J. 2024 Feb 15;43(6):6. doi: 10.1038/s44318-024-00043-2 (PMC10943112; doi:10.1038/s44318-024-00043-2)
Supplement: Supplementary file 3 — Source Data Fig. 3 [file 44318_2024_43_MOESM3_ESM.zip › Figure 3/3D/Numerical 3D.xlsx]

## Sheet: 3D
Median Absorbance
	S		G2
KB2P-NT-siNT	1983	2265	2942	2337
KB2P-NT-siExo1	2540	2535	3569	3072
KB2P-P2-siNT	3156	3627	5649	6437
KB2P -P2-siExo1	5658	6752	10890	9559
