# Supplementary material for: PARG-deficient tumor cells have an increased dependence on EXO1/FEN1-mediated DNA repair
Source: EMBO J. 2024 Feb 15;43(6):6. doi: 10.1038/s44318-024-00043-2 (PMC10943112; doi:10.1038/s44318-024-00043-2)
Supplement: Supplementary file 3 — Source Data Fig. 3 [file 44318_2024_43_MOESM3_ESM.zip › Figure 3/3E/Microscopic images/README.txt]

These are the unprocessed captures presented in Figure 3E. 
These images represent the high-resolution maximal intensity projection from the two channels. 
The images are annotated according to their labelling on the figure. 
For the figure preparation the exposure was adjusted in illustrator. 
