# Supplementary material for: PARG-deficient tumor cells have an increased dependence on EXO1/FEN1-mediated DNA repair
Source: EMBO J. 2024 Feb 15;43(6):6. doi: 10.1038/s44318-024-00043-2 (PMC10943112; doi:10.1038/s44318-024-00043-2)
Supplement: Supplementary file 3 — Source Data Fig. 3 [file 44318_2024_43_MOESM3_ESM.zip › Figure 3/3E/Numerical 3E.xlsx]

## Sheet: 3D
KB2P NT-siNT	KB2P NT-siExo1	KB2P P2-siNT	KB2P P2-siExo1
28.7208	17.6622	20.6034	16.0069
26.5373	18.3557	20.1363	15.834
27.0497	14.7603	12.7462	15.6965
29.507	23.2558	15.0916	14.8687
24.5856	19.0276	12.9646	14.311
29.371	18.4694	22.4763	16.9593
26.8984	22.7654	23.7286	14.7482
31.421	17.5596	20.4967	14.1479
29.105	20.2625	19.9749	14.111
20.8355	17.1786	10.5858	25.5838
30.0684	18.5454	20.2489	17.309
23.7663	16.7262	11.4625	17.8819
21.0215	21.0522	14.9357	17.3235
25.9062	19.4265	18.8055	14.1902
26.9893	16.1087	21.2671	24.4733
20.3506	22.1299	31.3254	13.5304
30.1012	27.2625	23.6777	15.6165
22.6841	16.8417	21.3388	12.7708
34.2839	30.7501	22.7294	14.3362
30.2901	27.169	26.7144	15.1555
27.1346	17.8244	17.7127	15.1638
26.6174	22.6412	23.7354	16.2286
24.0553	17.543	20.3046	16.6881
28.4938	20.3186	21.9363	14.1741
31.2664	25.8895	9.21286	14.4033
24.9716	20.0404	18.7	15.3781
23.1138	19.0225	24.5091	14.8293
29.944	31.1532	26.2755	17.5476
21.6236	21.5911	22.2012	14.1842
21.8601	26.2551	23.1099	11.5157
17.1384	17.4252	19.8367	13.0142
15.7012	14.5666	18.4442	14.7916
28.3725	21.0739	13.916	12.6296
26.454	16.6152	19.8938	11.5413
23.4598	17.922	29.6269	15.3833
25.5405	25.37	18.0664	14.1092
23.7933	18.9768	23.1888	15.2522
23.165	23.2841	9.82901	14.8565
31.3269	21.1358	14.8121	16.7716
19.2466	17.8873	16.7853	13.8727
25.769	16.2194	18.0948	10.1316
36.7926	29.7775	22.3975	17.3483
15.8194	28.7979	41.9808	22.0472
18.4216	18.3091	27.3463	16.3617
30.9	11.6743	9.79027	14.243
25.0208	26.0347	24.4385	16.3459
19.9167	18.7866	21.6115	16.8187
20.8274	16.5687	23.9405	16.6386
23.766	16.4483	20.9416	15.2486
19.4359	26.5986	27.9818	14.428
21.7899	11.9977	29.3998	14.8043
22.763	15.4251	15.8081	14.4625
27.9197	26.0094	18.7785	14.7833
22.0101	21.0485	20.1316	15.2535
22.6555	14.7826	20.3837	20.9226
22.0578	13.8699	15.49	16.1004
28.3222	20.3991	18.0953	15.0353
27.4789	15.634	21.637	17.1885
17.9082	23.2714	24.4382	15.1329
23.1514	20.3989	25.5836	18.6081
16.2478	15.1003	27.1754	11.3161
20.1649	18.5275	23.1133	12.0413
17.6643	18.8965	21.4531	12.2372
15.5114	14.0078	27.5544	12.7352
34.696	13.8277	24.1122	14.7144
23.3467	16.3878	25.7093	15.244
24.5672	13.9801	22.56	15.5856
25.0992	19.3864	14.8634	18.4283
29.6847	16.1239	22.4513	16.853
27.718	19.6933	35.0589	17.2243
24.1275	18.009	20.5243	25.4201
21.2249	15.3103	12.0586	16.1209
20.6928	17.4106	35.7192	22.8285
22.4063	17.1663	20.7751	16.9133
17.5597	17.7547	24.3157	10.6338
24.3286	10.3932	23.0638	17.5473
21.6416	19.5397	17.8098	11.7195
26.7207	19.3052	20.0491	15.6836
14.0182	17.0449	23.1797	15.1917
27.8026	20.2151	29.8262	16.8734
30.0047	14.4896	26.4053	11.9229
25.6805	17.7737	18.1786	15.7645
25.6635	9.07565	24.7061	14.1949
27.4912	20.8858	20.0872	17.7246
31.167	17.0895	23.0274	14.2855
22.4567	26.6935	15.8539	14.4753
19.5321	17.7303	11.6769	11.7922
17.8421	15.5756	24.316	9.89071
21.9673	19.9476	17.0894	14.1214
29.2612	30.8739	21.6854	15.5087
27.2708	15.2962	22.8816	15.6368
22.7642	22.61	18.7689	26.7827
21.8076	23.6657	17.8275	15.5513
25.853	21.118	24.9238	13.5448
18.6993	19.9181	25.3226	15.4916
17.199	9.9608	27.6401	13.514
26.2557	16.8918	26.4124	17.1367
28.565	16.836	23.4775	15.5121
25.1357	14.9604	36.8619	15.1546
24.0666	20.6495	21.5718	14.3493
25.0522	10.6421	20.3518	23.5181
26.3351	22.2305	15.491	11.1432
27.8554	16.5506	37.6142	14.4343
37.1921	29.4983	28.6533	16.2375
24.8485	19.3868	14.0363	16.2603
28.6355	23.2834	36.4049	15.3118
22.0461	20.6877	35.8764	16.7592
31.4367	18.7014	35.3976	14.9957
25.9367	11.6481	16.4093	14.7472
28.0403	14.7	22.9802	14.0256
32.416	20.5525	24.4835	15.489
26.9269	17.1639	23.3486	14.7285
30.57	23.9544	31.7813	13.5284
27.3085	19.7176	41.2021	16.7418
29.6585	19.6007	30.6044	16.3214
26.8706	17.374	24.6255	13.5562
43.7447	17.2527	31.0295	15.5813
41.8955	18.1842	27.5803	14.7237
23.7476	23.6434	25.4074	12.5476
27.149	11.5644	26.2124	14.0882
29.1954	21.3352	25.0356	12.4955
23.4502	16.0871	26.1749	17.9415
33.0224	17.7213	22.1964	15.4476
36.2234	18.7618	12.947	8.86036
34.9619	21.4722	12.514	16.4053
36.0856	16.1571	7.88245	15.8098
30.9205	12.979	10.6909	22.1174
39.0188	15.3381	23.5097	21.788
21.8788	13.8852	14.9249	21.1395
25.0491	16.4203	16.1898	20.4818
20.3277	15.1797	8.15193	19.0787
32.0237	13.4889	13.9136	16.8986
35.1085	13.9556	19.4952	22.1703
22.6256	14.9227	19.9185	15.5584
18.5792	13.7046	12.3419	16.7356
30.5141	11.2035	17.9106	17.7726
24.6022	12.6176	12.7356	21.9086
23.0538	15.5134	11.13	26.6368
33.0461	16.9553	11.3271	23.5101
23.08	12.3448	13.2851	11.5455
19.8913	11.6247	11.2033	25.3085
23.2184	16.243	23.0272	23.6096
25.5186	24.3821	19.5138	24.9762
20.9158	20.4777	18.8752	15.3264
19.6171	14.8453	15.7838	24.6003
39.4905	13.7336	26.2204	22.0507
26.1844	15.917	17.6532	24.3643
16.9123	19.3156	14.3197	21.2183
15.2188	17.4276	15.9928	15.8108
29.1357	19.4729	15.3538	15.0399
21.5718	28.469	12.5457	18.6742
33.7267	14.838	11.0245	16.1662
28.8075	20.0406	26.0303	17.3493
23.5413	13.2851	9.39414	16.7542
36.4696	16.2548	29.7452	17.9788
23.8808	15.9219	20.3705	19.9088
36.3015	16.2057	34.3236	10.8461
31.3239	17.7137	39.6655	13.3513
32.1213	14.8204	20.6181	20.7898
17.0557	17.4959	28.5468	15.5557
17.7949	12.7537	27.2238	19.7622
18.7686	16.8709	16.491	20.132
28.9643	8.67677	13.2669	27.3982
41.0961	24.0556	20.4591	14.7325
40.4723	12.3628	12.8295	17.4489
29.6262	18.3835	21.415	26.9757
16.7289	11.0846	24.8602	20.204
14.5322	15.4009	10.9813	30.7824
14.4331	17.0574	21.0373	9.13829
23.6428	16.3111	17.6343	20.3221
29.422	16.4604	23.2633	23.0677
26.4824	18.169	18.6192	17.1264
28.4357	22.213	19.9231	20.5857
26.8605	18.5136	20.9562	14.8676
27.1582	24.0588	18.7832	26.0441
27.5228	21.5394	19.7135	16.5178
29.1983	18.3325	13.9193	14.5643
26.1341	16.8256	12.176	9.54058
21.2341	23.5682	12.3974	25.0795
24.4343	21.7449	23.8795	20.1515
24.1029	22.8017	20.7807	16.9456
22.0398	14.324	19.4896	29.6954
30.1075	22.136	13.0571	30.6234
29.7697	19.2021	19.9542	21.4738
26.7453	17.4705	11.5038	34.044
22.946	21.429	19.122	9.7884
34.2871	22.8783	16.087	28.3474
22.2517	17.1349	18.5545	20.9123
17.3184	16.6643	19.6574	7.19926
27.0727	19.6133	21.5932	22.0113
23.7784	21.7534	21.7552	21.3954
25.8008	27.2324	21.8929	8.24284
23.3034	20.1909	19.011	22.3094
25.0808	20.9685	23.7492	13.3326
23.8443	20.6508	22.8246	13.3326
23.5652	21.9726	8.39925	6.48995
23.6787	25.9243	27.8389	8.49717
31.0489	13.4269	25.2835	26.34
19.2603	21.5393	22.441	20.7598
18.9681	18.4039	22.2365	13.7226
20.5542	24.1595	20.2576	20.9074
23.9802	25.0106	16.4927	18.6184
22.4331	12.0834	11.2249	31.9038
27.3101	19.252	12.7297	16.6816
19.3616	30.3561	6.13882	26.245
24.0092	17.7805	7.94286	27.2097
24.1269	21.0472	16.206	27.2327
30.9948	16.1313	15.8445	30.6285
19.5386	31.0695	9.46001	24.9349
20.2176	30.4302	23.5225	18.7173
20.4602	20.3673	12.0912	16.5759
23.743	12.2464	18.5041	17.1969
28.558	17.1361	19.9264	9.29394
27.2853	18.209	16.777	23.2891
24.8622	20.4182	23.0297	12.9812
18.5292	15.3718	13.4499	24.1811
15.7038	21.6419	16.5696	11.5227
17.5165	16.3185	14.7948	10.7118
16.5816	25.8752	18.891	26.6692
34.1635	17.4562	11.7057	28.9606
23.3159	12.622	20.6786	15.4962
22.8145	19.8616	24.8945	22.0622
27.977	18.3488	16.0134	11.2268
24.6167	16.5115	18.5111	16.3907
21.851	19.9027	15.421	23.1262
20.0993	21.0156	20.6478	12.7325
22.9351	11.5075	11.2632	10.6878
27.5219	19.4239	26.1686	27.964
13.603	13.744	25.531	11.9777
29.1047	19.8766	26.0795	32.8939
28.0133	18.4328	9.81011	23.1332
17.226	18.0155	25.1253	10.4438
23.1556	19.5632	17.096	32.7828
19.566	9.93088	12.5161	9.23203
24.5482	21.0856	14.7667	13.6245
21.2135	22.8215	25.7782	27.7115
28.871	15.5705	24.8862	18.1648
25.3248	14.8573	8.7924	23.4128
26.1406	26.0021	24.774	19.0869
20.2187	18.1045	15.8629	24.8471
18.83	8.66827	12.9513	13.5279
26.0882	22.61	9.33682	14.9974
27.9788	17.9233	20.8275	13.6892
26.0652	23.1506	18.6169	19.1248
23.1499	21.6815	31.436	15.7047
22.7843	16.6432	15.3541	13.071
28.8696	20.1314	17.7911	15.3084
32.6416	19.4354	35.6384	16.0377
21.0063	27.3075	10.8511	9.74051
29.5815	26.0132	10.8406	16.7099
