# Supplementary material for: PARG-deficient tumor cells have an increased dependence on EXO1/FEN1-mediated DNA repair
Source: EMBO J. 2024 Feb 15;43(6):6. doi: 10.1038/s44318-024-00043-2 (PMC10943112; doi:10.1038/s44318-024-00043-2)
Supplement: Supplementary file 3 — Source Data Fig. 3 [file 44318_2024_43_MOESM3_ESM.zip › Figure 3/3F/Numerical 3F.xlsx]

## Sheet: 3D
KB2P-NT siNT			KB2P-P2 siNT			KB2P-NT siExo1			KB2P-P2 siExo1
55.2124	74.7253	58.8732	22.8125	43.2039	28.7926	40.6452	64.2105	40.5896	10.5556	11.4286	20.765
