# Supplementary material for: PARG-deficient tumor cells have an increased dependence on EXO1/FEN1-mediated DNA repair
Source: EMBO J. 2024 Feb 15;43(6):6. doi: 10.1038/s44318-024-00043-2 (PMC10943112; doi:10.1038/s44318-024-00043-2)
Supplement: Supplementary file 4 — Source Data Fig. 4 [file 44318_2024_43_MOESM4_ESM.zip]

Archive with 26 entries (21 files):
- Figure 4/4A/
- Figure 4/4A/Numerical 4A.xlsx
- Figure 4/4B/
- Figure 4/4B/Numerical 4C.xlsx
- Figure 4/4C/
- Figure 4/4C/MIcroscopic images/
- Figure 4/4C/MIcroscopic images/KB2P-NT DMSO DAPI.tif
- Figure 4/4C/MIcroscopic images/KB2P-NT DMSO PAR.tif
- Figure 4/4C/MIcroscopic images/KB2P-NT EME DAPI.tif
- Figure 4/4C/MIcroscopic images/KB2P-NT EME PAR.tif
- Figure 4/4C/MIcroscopic images/KB2P-NT LNT1 DAPI.tif
- Figure 4/4C/MIcroscopic images/KB2P-NT LNT1 PAR.tif
- Figure 4/4C/MIcroscopic images/KB2P-NT LNT1+EME DAPI.tif
- Figure 4/4C/MIcroscopic images/KB2P-NT LNT1+EME PAR.tif
- Figure 4/4C/MIcroscopic images/KB2P-P2 DMSO DAPI.tif
- Figure 4/4C/MIcroscopic images/KB2P-P2 DMSO PAR.tif
- Figure 4/4C/MIcroscopic images/KB2P-P2 EME DAPI.tif
- Figure 4/4C/MIcroscopic images/KB2P-P2 EME PAR.tif
- Figure 4/4C/MIcroscopic images/KB2P-P2 LNT1 DAPI.tif
- Figure 4/4C/MIcroscopic images/KB2P-P2 LNT1 PAR.tif
- Figure 4/4C/MIcroscopic images/KB2P-P2 LNT1+EME DAPI DAPI.tif
- Figure 4/4C/MIcroscopic images/KB2P-P2 LNT1+EME PAR.tif
- Figure 4/4C/MIcroscopic images/README.txt
- Figure 4/4C/Numerical 4D.xlsx
- Figure 4/4E/
- Figure 4/4E/Numerical 4E.xlsx
