# Supplementary material for: PARG-deficient tumor cells have an increased dependence on EXO1/FEN1-mediated DNA repair
Source: EMBO J. 2024 Feb 15;43(6):6. doi: 10.1038/s44318-024-00043-2 (PMC10943112; doi:10.1038/s44318-024-00043-2)
Supplement: Supplementary file 4 — Source Data Fig. 4 [file 44318_2024_43_MOESM4_ESM.zip › Figure 4/4A/Numerical 4A.xlsx]

## Sheet: Sheet1
KP-NT DMSO			KP-NT MMS			KP-P1 DMSO			KP-NT MMS			KB2P-NT DMSO			KB2P-NT MMS			KB2P-P2 DMSO			KB2P-P2 MMS
0	0	0	2.45104	7.61234	64.7998	0	0	13.5128	1.98814	1.11732	20.3738	0	0	17.1353	2.18433	10.6798	36.8815	0	0	4.88153	4.18637	9.43542	89.8519
0	0	0	2.60144	8.8414	62.6714	0	0.002821	12.0427	3.75275	11.3234	19.8021	0	0	7.58302	4.63569	16.3953	24.6097	0	0	4.29237	10.5128	12.2037	82.0336
0	0	0	4.67302	9.43436	61.0085	0	0.007859	8.63049	5.04048	12.0423	18.1359	0.008761	0.045585	6.10195	4.69487	17.0539	12.3836	0	0.025994	3.85944	10.724	14.2638	64.582
0	0.008741	0	4.73068	10.27	45.9692	0	0.053714	6.58141	6.9761	14.4091	17.8695	0.012568	0.055219	1.68304	6.33359	17.8034	6.84838	0	0.036766	3.27224	10.8895	17.2207	60.0234
7.1e-05	0.050042	0	5.07513	10.473	32.9595	0	0.057972	6.47808	7.2954	17.7113	17.8028	0.031634	0.060677	0.823581	6.44148	20.947	5.98716	0	0.046622	2.18881	11.3448	17.5654	55.3146
0.035536	0.070977	0	5.33167	11.029	25.9056	0	0.089728	3.30689	9.28049	17.7934	17.0693	0.065511	0.067143	0.44404	6.85939	22.0142	1.04083	0	0.06359	1.70013	11.8529	19.1619	48.6219
0.0359	0.075945	0	5.77327	11.9757	23.1864	0	0.096677	0.389702	10.467	20.9321	15.7748	0.07582	0.098555	0.390986	7.87289	22.0862	0.94629	0	0.086463	1.34598	13.1397	20.2998	43.9156
0.039744	0.078963	0.026088	5.81451	12.6462	22.9531	0	0.203001	0.337685	11.4061	23.9649	12.9761	0.094597	0.107113	0.34212	8.32263	23.7043	0.381764	0	0.089066	0.575029	13.4916	21.225	41.4248
0.050908	0.14032	0.09777	5.82926	12.7025	18.9343	0	0.208607	0.233984	11.8409	24.223	9.58384	0.187045	0.107883	0.207783	8.56238	25.3903	0.075354	0	0.09272	0.329136	15.9283	24.0784	41.0947
0.061696	0.147109	0.277586	5.90363	12.8096	18.9328	0	0.23658	0.095205	12.0695	25.082	9.5829	0.241815	0.245411	0.203556	9.41048	25.6203	0.069278	0	0.162621	0.083925	17.3111	27.4905	31.7186
0.07267	0.211786	0.273297	6.66389	12.9159	11.5915	0	0.276171	0.010106	12.1309	25.9539	39.0892	0.301184	0.362327	0.103792	10.8736	27.3891	0.019185	0	0.328191	0.029942	18.0009	28.0973	30.4793
0.073032	0.215387	0.227667	7.07013	13.4787	9.96583	0	0.333827	0.000109	12.6486	26.3069	17.1638	0.312724	0.395839	0.082263	11.6273	28.7328	0.000438	0	0.391971	0.02797	18.2002	30.0647	30.4087
0.074224	0.372541	0.216434	7.26367	13.8332	9.36056	0	0.646608	0	13.2219	26.3931	16.3191	0.348533	0.401904	0.06344	11.6843	30.0826	15.2105	0	0.39833	0.006417	20.5527	30.6322	28.5698
0.075069	0.42482	0.195869	7.40792	14.4234	40.2813	0	0.674837	5.59045	14.5613	27.4909	15.1798	0.357356	0.414058	0.025605	12.1507	30.2529	12.8292	0.002925	0.436585	0.002101	21.9801	31.7325	25.8724
0.145855	0.708478	0.16118	7.46877	14.7365	35.758	0	0.718269	4.35903	15.5722	27.7509	13.9654	0.375892	0.498421	0.017112	12.2521	30.3798	10.381	0.012683	0.447476	0	21.9925	32.9957	20.9979
0.147228	0.784992	0.040494	8.12961	14.7623	33.0722	0	0.990222	3.51294	15.7788	29.9616	7.90834	0.377617	0.621287	0.000258	12.5972	30.5663	9.20275	0.017294	0.501696	0	22.0517	33.6454	18.5781
0.196502	0.793517	0.02164	8.31983	15.1028	17.5695	0	1.27866	3.41257	16.2308	29.975	7.83774	0.431245	0.621329	0	14.5735	30.9569	6.82298	0.01803	0.591831	15.672	23.0315	34.0279	17.7831
0.24474	0.895824	0.017916	8.35621	15.1939	17.5008	0	1.43687	1.99261	16.4057	31.4503	47.6577	0.433723	0.648762	9.93259	14.6154	31.551	6.73714	0.025127	0.606233	2.63825	23.8002	34.1749	13.1806
0.292595	1.10476	0	8.63783	15.9533	13.6608	0	1.66417	0.300546	16.9825	32.2727	31.6156	0.457049	0.969056	7.51165	15.6269	32.2674	5.33835	0.026858	0.766026	0.177952	23.8793	34.7427	12.7878
0.303854	1.15563	0	8.98655	16.54	12.1769	0	2.05327	0.18576	17.0583	32.6845	27.7803	0.462644	1.26889	6.73837	15.9741	32.4122	4.07909	0.037195	1.17471	0.064816	24.3281	35.8661	104.142
0.307776	1.2915	0	9.54487	18.0741	11.2321	0	2.37309	0.126096	18.1313	35.3021	27.6604	0.532735	1.94288	3.63496	16.5376	32.5115	2.6427	0.047799	1.2226	0.035083	25.7695	36.3238	44.8576
0.342868	1.46054	0	9.661	18.1202	11.0721	0	2.56665	0.025084	18.6235	36.7337	24.5753	0.573045	2.04341	0.836558	16.6261	32.6213	2.39662	0.048575	1.63053	0	25.8581	38.7135	37.9824
0.348711	1.46266	0.034705	9.75271	18.454	10.0974	0	2.79485	16.9578	22.1341	37.581	24.3851	0.720572	2.37161	0.740291	16.8079	32.6359	1.96993	0.052349	1.84511	0	26.7445	39.9901	37.4014
0.379621	1.55812	0.001839	9.82587	18.6381	8.69117	0	3.14635	14.9936	22.7743	37.605	23.5737	0.743369	2.49488	0.613487	17.0578	33.0018	1.53513	0.052424	2.06797	10.2677	27.5884	40.4089	26.9893
0.409421	1.88758	0	10.5682	19.8996	6.74763	0	3.24993	5.05527	23.8375	37.6892	22.8454	0.914629	2.52839	0.068968	17.3407	33.0571	1.01095	0.053416	2.09571	5.43088	27.841	40.4763	26.7385
0.48676	2.61155	0.233303	11.2311	20.1749	6.30606	0	3.41198	4.32681	24.3941	38.238	16.066	1.14352	3.28593	0.063748	18.0243	34.4474	0.375334	0.055865	2.53398	3.61949	28.1861	40.7663	26.4129
0.532806	2.82644	0.162054	12.1105	20.4512	5.33209	0	3.45101	4.11728	24.9921	38.7695	15.9146	1.16706	3.45082	0.056768	18.0568	36.0154	0.111943	0.059259	3.00639	3.45108	28.3256	41.5622	24.9911
0.603426	2.84641	0.062481	12.1855	21.0974	4.11868	0	3.50528	3.5365	25.0884	39.6662	15.468	1.18073	3.71439	0.030025	18.8806	36.5022	0.000584	0.062245	3.05829	2.91689	28.555	42.694	24.3915
0.618502	4.04359	0.057048	12.8259	21.5012	2.53607	0.000168	3.51952	1.98952	26.055	40.263	13.1199	1.24022	3.86531	0.022748	18.958	36.5343	52.9065	0.086541	3.10461	0.871807	28.5817	42.8352	23.515
0.624636	4.17133	0.03543	13.2545	21.6353	1.73945	0.029971	3.53321	0.583129	26.0616	40.5036	10.4776	1.28041	3.94732	0.011183	19.1637	38.2943	46.0671	0.106917	3.48664	0.018093	28.9293	42.9055	19.9956
0.724113	4.18463	0	13.6545	21.9156	18.6104	0.040259	3.56878	0.172959	26.6155	42.6805	10.1364	1.5414	4.39101	0	19.6676	38.7186	44.9918	0.114142	3.62155	0.003782	28.9626	43.0372	17.1123
0.746951	4.39588	0.233303	14.0731	22.1248	17.9009	0.044588	3.87294	0.000416	27.4113	42.9172	8.00208	1.99359	4.71808	0	20.5589	39.0032	40.8219	0.120076	3.68712	0.001078	29.4707	43.82	16.8519
0.855805	5.13788	0.162054	14.191	22.1386	17.1201	0.048665	3.88833	13.5128	27.4735	43.0612	6.14989	2.81029	4.77578	0	20.6344	39.737	33.742	0.120388	3.72402	1.42422	30.3491	46.2092	12.3414
0.935136	5.3669	0.062481	14.5088	22.1649	16.5446	0.089084	4.13837	12.0427	27.5193	44.6405	4.76903	3.27191	5.33706	0	21.1211	40.1153	30.2123	0.14884	3.97972	1.21682	30.3524	46.7746	11.8709
0.942693	5.39534	0.057048	15.2745	22.3198	15.9416	0.093901	4.38217	8.63049	28.0572	44.9051	3.08566	3.6217	5.96469	0	21.5215	40.2446	27.5167	0.158732	4.22552	0.04448	30.5034	46.8833	6.6732
1.1606	5.67234	0.03543	15.2787	23.0478	12.3356	0.11768	4.74514	6.58141	28.1064	44.944	0.678243	4.02234	6.29568	17.5532	21.6273	41.7123	23.9802	0.167981	4.34422	0.040037	30.8637	48.4558	3.11935
1.28834	5.69278	0	15.4142	24.2098	11.027	0.134183	5.19366	6.47808	28.2299	44.9964	68.6297	4.14964	6.44056	15.3081	21.63	41.7835	17.4517	0.178419	4.47406	0.032223	34.5064	49.3182	65.1575
1.30208	5.71977	0.648985	16.156	24.9976	10.8798	0.13864	5.2384	3.30689	28.2903	45.5618	66.984	4.22037	6.7565	3.86949	23.2315	42.1216	15.0537	0.180275	4.56025	0.003254	35.3432	49.5402	52.7062
1.37099	6.06607	0.607036	16.1573	25.7096	10.3494	0.144058	5.26956	0.389702	28.5154	46.207	61.0596	4.40759	6.82285	2.04347	26.4226	42.7525	12.474	0.189939	4.62961	0.001676	35.4287	50.8361	45.8842
1.49039	6.17516	0.201528	16.2599	26.1008	9.45775	0.196192	5.63363	0.337685	29.0475	46.2584	55.6287	4.62937	7.29448	0.820425	27.1682	46.619	12.0496	0.208378	4.68202	0.000662	36.0708	51.1176	43.1478
1.65645	6.30704	0.167216	16.6894	26.286	4.76341	0.205259	5.89782	0.233984	29.9092	47.0405	51.9579	4.78033	8.11777	0.250631	27.6892	46.8703	10.7503	0.219448	4.68993	0	36.3405	51.738	23.3606
1.74402	6.43464	0.142304	17.086	28.0179	31.6071	0.227325	6.06373	0.095205	30.193	47.0606	47.5168	5.03531	8.12089	0.182111	28.8199	48.2565	7.64912	0.220574	4.98605	0	36.3422	52.4434	12.1547
2.04971	6.53458	0.111011	17.4433	29.0261	23.2691	0.295149	6.30446	0.010106	30.4308	47.5349	37.4289	5.33158	8.13911	0.156294	29.2053	48.5742	6.00919	0.222239	5.26628	0	36.9411	52.5448	4.58383
2.09712	6.56595	0.075176	17.7778	29.0409	16.1278	0.326677	6.52128	0.000109	30.515	47.7112	24.8967	5.4665	8.18012	0.055252	30.1527	48.8408	5.02042	0.291199	5.43771	0	37.2158	53.1387	4.32375
2.42364	6.65165	0.00995	17.7839	29.3747	13.932	0.580146	6.60953	0	31.5771	48.5723	22.4303	5.66432	8.37267	0.044542	30.2746	49.0666	1.00112	0.291317	5.63616	0	37.6758	54.2429	60.9393
2.78964	7.10347	0	17.9256	30.2703	9.69851	0.742408	6.78329	12.5035	33.2088	51.1949	21.797	5.67375	8.43332	0.000424	30.6684	50.6315	0.470412	0.293033	5.7165	0	37.829	54.4788	47.9585
2.88566	7.22731	0.385397	18.1262	30.9601	8.21722	0.841477	7.2928	9.98584	34.1701	51.8388	19.2825	6.03878	8.50319	0	31.0456	51.7383	45.0861	0.308194	6.18469	0	38.3685	54.5188	44.3013
3.21069	7.42399	0.193284	18.3743	31.1278	7.83864	0.867388	7.37356	9.59795	34.5008	53.1518	9.9574	6.35521	8.6112	0	31.4569	51.9035	40.3976	0.336209	6.66595	0	38.7515	55.4008	41.1272
3.47033	7.62408	0.170828	18.6555	31.7921	7.19063	0.87376	7.40063	8.83463	34.76	53.4694	3.52866	7.40268	8.99757	0	32.0105	52.2462	38.2407	0.33771	6.77029	0.284764	38.9166	55.8137	34.637
3.69504	8.93172	0.087796	20.1904	34.8378	6.07289	0.905119	7.59381	7.08684	35.3504	56.5037	45.4241	7.8393	9.06311	0	32.4655	52.5061	33.1863	0.355962	6.8804	0.0994	38.9297	56.5474	34.4042
3.77127	8.94883	0.067688	20.2946	35.4478	5.74579	0.953845	7.96592	5.7362	35.6132	58.7393	44.9633	7.86621	9.32057	0	32.9133	55.7042	26.3212	0.358117	6.95981	0.087703	39.1414	56.7266	31.6999
4.61065	9.59195	0.016415	21.4066	38.5231	5.47635	1.02523	8.27482	4.07977	35.7058	63.6042	41.4343	7.94586	9.42696	0	33.1231	57.3607	23.7259	0.377545	7.53854	0.019067	39.3449	56.7466	27.8125
4.97872	9.73586	0.015355	21.5858	40.7403	5.45022	1.04202	8.29156	2.56876	35.7136	66.4702	38.9659	7.95364	9.53034	0	34.3342	57.7995	17.8764	0.378557	7.85171	0.007567	39.6102	56.9348	24.6099
5.32151	9.76201	0.013746	22.8176	42.3613	4.19221	1.19931	8.36524	2.22586	36.5297	66.8136	37.0217	8.09933	9.74902	0	34.9595	58.9161	11.9791	0.384907	8.14626	0.005316	39.7762	57.6923	21.0769
5.93206	10.2766	0.006139	24.1466	42.4517	2.99748	1.27731	8.41751	0.048142	37.2008	71.8079	27.7933	8.56771	9.89428	10.3855	35.823	59.2115	10.454	0.436513	8.22636	0.002874	40.2244	57.8386	9.6936
6.49571	10.5418	0.0031	24.6239	43.7784	52.4129	1.3663	8.72971	0.001564	37.6516	72.3498	26.8233	8.65556	10.6118	9.71184	36.2958	61.1759	7.45644	0.439158	8.58551	0	40.5029	60.7312	9.08952
6.58397	10.92	0.001322	24.8888	44.0055	44.4477	1.5193	8.87729	17.7252	39.3019	73.7355	20.0453	8.97468	11.1667	6.84868	37.1441	61.4384	57.6242	0.457744	8.77686	0	41.3912	60.7625	8.42038
7.2203	11.2361	0	24.9279	45.9466	43.3323	1.58683	9.07262	12.0442	41.7764	76.9708	19.5196	9.23758	12.0814	5.06926	37.614	66.4515	56.3766	0.547747	8.99859	5.20087	42.9305	62.174	5.05461
7.43532	11.2639	0	25.2426	46.092	36.8194	1.64596	9.21442	9.5765	41.9885	78.2778	19.4949	9.40188	12.5819	4.50122	37.615	66.6717	54.9858	0.55352	9.02986	1.5361	42.945	63.4683	2.4278
7.58109	12.43	0	25.3467	47.2833	36.2481	1.74193	9.6764	8.92692	42.7292	78.9041	18.5206	9.64731	12.5887	3.44562	38.0457	67.3571	28.5149	0.620331	9.14153	0.953291	43.0404	64.4436	2.26505
7.72036	16.1848	0	25.4363	52.1365	33.7008	2.23492	9.70254	8.48623	42.9147	81.6218	17.9647	10.4409	13.0327	3.36889	38.8094	67.5282	15.1806	0.642673	9.19351	0.189972	43.1522	64.987	1.82096
7.977	16.8331	0	25.4398	60.1255	26.9331	2.3271	9.81398	8.21015	43.4827	82.2747	16.3543	10.5367	14.7176	3.05354	41.031	72.078	13.7809	0.766479	9.63078	0.019926	43.4442	65.186	0.385178
8.27921		0	25.5173	68.1683	18.8027	2.34455	9.98738	7.77367	44.2219	82.3095	16.0586	10.5826	14.7293	2.28952	41.947	72.5743	12.6199	0.769005	9.73947	0.012519	44.2682	66.868	145.436
9.50997		0	26.6138	70.509	17.0491	2.3814	10.2313	6.25768	44.2328	83.6119	10.1424	10.7167	15.2101	2.26904	42.0656	73.1536	11.5599	0.799098	10.0853	0.000898	45.3034	68.0728	50.7817
9.57232		0	26.6567	76.4838	16.7198	2.42537	10.5037	5.26726	44.9883	85.1495	9.64996	10.7386	15.6568	0.545618	42.7474	74.3127	10.1732	0.860291	10.1935	0	45.9187	68.7364	49.1859
9.75271		0	27.1625		15.8857	2.54017	10.9781	5.16712	45.6909	94.2628	5.95821	10.9455	16.1013	0.541187	43.6211	74.979	8.90478	0.871815	11.5356	0	46.2526	68.7801	46.5557
10.0656		0.00129	27.1785		13.5746	2.63352	11.4231	4.29809	45.7863	97.8202	33.1907	11.0569	16.2212	0.504634	44.364	77.5398	8.31067	0.939295	12.1296	0	47.8013	69.2676	46.3213
10.3965		0.010551	27.6085		10.5949	2.78936	11.5737	3.86133	46.9616		26.161	12.1003	19.8986	0.371387	44.7889	77.7088	5.2287	1.06196	13.5839	0	48.6316	70.061	43.0951
11.7746		0.016603	28.991		7.49631	3.21076	11.8046	3.47192	47.2495		25.6765	12.1384	20.1685	0.085484	46.6045	78.6132	4.51103	1.09863	13.9566	6.36069	49.137	70.1256	40.8665
12.0552		0.037563	29.0473		3.73109	3.45697	11.9853	0.773624	48.5881		25.2372	12.2341	20.189	0.016706	47.1185	79.423	0.779429	1.15806	14.7508	0.878179	49.8597	70.2184	40.7928
12.1779		0.117963	30.4224		50.158	3.47343	12.4264	0.258395	49.718		19.1265	13.1254	21.0804	0	47.1504		39.3988	1.20496	14.7598	0.301133	50.9138	70.9236	36.0361
13.7748		0.648476	31.3078		44.9929	3.51217	12.5864	0.175418	50.2253		15.9878	13.7153	21.481	13.4123	47.2628		21.2266	1.28422	15.1196	0.073483	51.3177	72.2988	16.7776
13.8477		0.557884	31.8169		31.2422	3.75958	12.8483	0.099708	50.9845		15.6231	14.1999	22.9795	12.3255	48.718		20.4752	1.36562	15.1646	0.006562	52.3074	72.7815	13.7468
13.9628		0.489583	32.2665		31.1595	3.90857	13.6089	0.028919	52.9892		7.91541	15.0043	23.3068	11.9947	49.2072		16.2622	1.38431	15.2814	0.000457	52.3146	73.4288	13.291
14.7611		0.467198	32.285		24.3139	3.96557	14.151	0.006104	53.8651		7.18014	15.1042	28.6491	8.26586	51.5521		14.25	1.47989	17.3558	0.000289	52.7495	74.1361	12.0986
14.9968		0.357564	33.2087		24.1173	3.99527	14.6873	0	54.037		56.7711	15.2945	31.2183	5.38384	52.1679		13.1999	1.48977	18.371	0	53.1481	74.5427	10.1834
16.3652		0.327484	33.5617		20.4305	4.15421	15.8555	10.4595	54.3625		56.1908	16.3121	37.0617	5.25132	54.3244		9.67766	1.57247	18.5983	0	53.7075	75.2961	8.90957
17.3901		0.166918	37.9553		19.8576	4.27736	16.4977	9.43787	54.9877		51.5827	16.3822	39.8882	1.62473	54.6181		7.89283	1.59805	19.3443	24.1455	53.9741	77.515	8.51593
18.9749		0.165861	38.2126		16.7453	4.31499	16.6782	8.39444	55.4226		49.7065	16.5525	46.9828	1.32447	54.9379		7.54724	1.60128	20.1132	14.3712	54.9889	80.276	7.38164
		0.096207	38.3834		15.9164	4.54116	17.5682	4.20278	59.8614		47.7914	16.5919		0.565611	54.9743		5.65028	1.64066	21.7865	10.8783	55.521	83.5958	5.85159
		0.070584	39.7697		15.1919	4.69649	17.7982	4.16604	60.3027		37.9963	17.3152		0.407356	56.1855		2.68728	1.85237	22.1721	7.77945	55.8035	84.1425	4.1931
		0.056254	40.4152		14.1984	4.7108	18.5583	2.94668	66.3792		34.8216	18.438		0.387898	57.0114		1.45001	1.85564	22.5148	7.62342	57.1613	84.6222	3.97682
		0.024403	48.2892		13.9658	4.77076	18.7701	1.58184	76.7381		34.4805	18.5123		0.075786	59.7011		71.9016	1.88174	22.7415	7.17802	58.1515	87.0135	0
		0.008951	49.596		13.5353	4.91892	18.9566	1.56092	79.5808		33.2285	21.3589		0.047729	60.6831		58.179	1.98174	24.4102	7.0251	58.2328	89.6846	65.4028
		0.005363	54.4059		11.5428	5.28422	20.97	1.27327	85.531		32.0575	31.1191		28.9983	66.6084		57.151	2.01924	41.1019	3.12875	58.5697	90.781	64.0536
		0.000181	57.7479		7.98311	6.3067		1.18178	88.7791		28.5877	35.6771		17.4001	70.9704		54.6607	2.22309		3.03247	58.7866	92.9362	57.6375
		0	70.3864		5.56678	6.48472		1.0463			26.5294	64.6524		8.03234	71.485		45.869	2.32986		2.05201	58.8414	93.1506	43.3403
					5.20398	6.52644		0.846384			23.959			6.76343	71.4987		37.7619	2.56878		1.91494	59.5489	95.2294	41.3798
					69.1709	6.68345		0.638128			22.1765			3.63542	116.35		36.1108	2.6213		0.961149	59.6801	95.7824	38.6703
					42.1673	6.73085		0.621653			20.3595			3.62453	145.57		31.2704	2.62812		0.060608	59.6921	96.6835	29.6455
					38.5605	6.74208		0.471382			19.1984			3.62087			26.7359	2.63125		0.050508	60.5552	97.3644	29.5035
					38.0189	7.0984		0.229983			18.2626			2.32579			24.7708	2.83967		0.03264	62.2887	100.006	28.3681
					33.8569	7.18504		0.120857			11.9101			0.976164			19.1726	2.88851		0.005673	62.441	103.202	24.5462
					30.5038	7.39819		0.091147			9.40351			0.903423			16.7665	2.95029			64.0426	103.904	23.8394
					29.3278	9.00928		0.010072			8.69086			0.022176			12.478	3.20764			64.1847	104.528	23.5905
					23.3877	9.0249		0			47.295			0.014102			11.7984	3.21644			64.5745	104.965	17.9328
					22.1866	10.9042		18.9995			31.4535			8.8227			53.0091	3.59017			64.9111	105.749	16.8983
					19.5344	11.1337		13.9991			21.4442			4.55196			49.9951	3.9064			65.2138	106.753	14.5993
					16.8148	11.3093		13.5322			16.4351			3.97402			47.0385	3.96317			65.3325	109.932	13.1763
					16.0982	13.3112		10.835			14.887			2.27697			36.3353	4.02796			65.973	126.217	10.117
					15.6128	16.9309		8.9644			14.7324			2.14589			30.3023	4.29842			66.5193		8.78252
					10.8936			6.95014			13.2861			1.5127			28.126	4.39162			68.5283		6.89493
					7.59938			5.15336			12.0463			1.25045			26.7457	4.6372			68.5661		6.18035
					6.86882			3.11219			9.8525			0.632332			20.5324	4.88994			68.713		5.74286
					2.14497			2.63522			8.71183			0.281395			19.9086	4.93936			69.2311		5.27958
					2.02924			2.01916			8.36479			0.090497			19.5864	4.99004			69.2943		5.27168
					1.10658			1.95816			5.30152			0.012519			18.0562	5.0688			69.9915		3.47223
					1.07651			1.87342			1.1923			0			14.4056	5.22295			71.3545		2.91607
					1.0662			0.840758			52.453			0			13.5372	5.30271			71.3869		1.76744
					0.934313			0.221637			35.3623			0			10.5114	5.41931			72.3964		86.3321
					0.663653			0.105474			34.2328			15.1319			9.77195	5.43577			73.1015		82.8202
					0.547134			0.101842			27.68			12.5525			5.94158	5.4432			73.3714		78.1092
					0.179777			0.028732			21.9599			7.24305			5.87807	5.73524			73.4918		73.2716
					0.164767			23.1367			20.4325			7.01753			5.00041	5.78851			74.7659		70.0492
					0.063384			22.1275			20.0796			5.14444			27.9707	5.95098			75.0552		59.4441
					1.5e-05			19.388			14.9094			3.61133			22.1917	5.95471			76.6382		56.0242
					0			12.7101			13.6805			3.42599			11.3846	6.64398			77.332		55.0208
					1.59782			11.9923			11.9496			1.65717			9.47472	6.70627			78.5035		54.6803
					0.14528			8.08885			9.84825			1.25778			6.42491	6.71967			78.7045		30.6151
					0.1233			7.93926			3.10309			1.05511			5.00063	6.93148			79.1633		24.0219
					0.103215			5.3861						0.945361			3.20724	6.93979			79.6142		20.8014
					0.012499			4.99567						0.817144			2.83589	7.49181			81.03		15.0222
					0.000279			3.22386						0.639564			2.22994	7.83854			82.6693		14.5817
					0			1.37392						0.461043			2.05617	8.08098			83.1191		14.2109
								0.352397						0.15382			1.86603	8.12369			83.2341		13.1727
								0						0.060833			1.16367	8.1363			83.276		11.9883
														0.040766			0.980971	8.30251			84.2606		11.8608
														0.00846			0.910066	8.89111			86.4678		10.2219
														0.001289			0.841043	9.14155			87.6832		10.1378
														0.000464			0.780123	9.14987			88.1074		6.24795
														0.000283			8.5e-05	9.2108			88.4484		5.92183
														0			0	9.91141			89.4332		5.22223
														0			0	12.2069			92.125		0.919314
														17.2621				12.2603			92.4738		57.1277
														6.63588				16.6087			92.5872		49.9595
														5.83331				17.5477			94.6018		49.3764
														3.16372							94.8551		45.9352
														2.12424							95.302		40.607
														1.23958							102.51		39.6968
														0.315897							102.96		38.5975
														0.064854							104.504		38.369
														0.030943									37.3711
														0.022852									36.6384
														0.009426									28.9472
														0.003421									27.5656
														0									26.5835
														0									24.8286
														0									23.3056
														0									19.4062
														0									18.419
														0									18.0951
														0									17.075
																							14.1461
																							13.5243
																							9.3559
																							1.94458
																							131.893
																							66.9921
																							28.186
																							26.0554
																							25.2559
																							19.4143
																							16.5907
																							4.62096
