# Supplementary material for: PARG-deficient tumor cells have an increased dependence on EXO1/FEN1-mediated DNA repair
Source: EMBO J. 2024 Feb 15;43(6):6. doi: 10.1038/s44318-024-00043-2 (PMC10943112; doi:10.1038/s44318-024-00043-2)
Supplement: Supplementary file 4 — Source Data Fig. 4 [file 44318_2024_43_MOESM4_ESM.zip › Figure 4/4B/Numerical 4C.xlsx]

## Sheet: Sheet1
	KB2-NT			KB2P-P2			KP-NT			KP-P1
DMSO	12.2835	12.5042	11.4983	21.8179	25.6216	18.9333	8.0461	8.89264	14.5575	8.8603	10.8141	8.80686
LNT1	15.6253	16.3419		44.4602	47.0545	36.6736	14.9887	20.3736	14.1883	22.2028	23.3756	19.5097
