# Supplementary material for: PARG-deficient tumor cells have an increased dependence on EXO1/FEN1-mediated DNA repair
Source: EMBO J. 2024 Feb 15;43(6):6. doi: 10.1038/s44318-024-00043-2 (PMC10943112; doi:10.1038/s44318-024-00043-2)
Supplement: Supplementary file 4 — Source Data Fig. 4 [file 44318_2024_43_MOESM4_ESM.zip › Figure 4/4C/MIcroscopic images/README.txt]

These are the original unprocessed images presented in Figure 4D (new 4C) for DAPI and PAR channels. 
The images are annotated according to their labelling on the figure. 
For the figure preparation the image intensity was increased to equal levels in illustrator. 
