# Supplementary material for: PARG-deficient tumor cells have an increased dependence on EXO1/FEN1-mediated DNA repair
Source: EMBO J. 2024 Feb 15;43(6):6. doi: 10.1038/s44318-024-00043-2 (PMC10943112; doi:10.1038/s44318-024-00043-2)
Supplement: Supplementary file 4 — Source Data Fig. 4 [file 44318_2024_43_MOESM4_ESM.zip › Figure 4/4C/Numerical 4D.xlsx]

## Sheet: Sheet1
KB2P-NT DMSO			KB2P-NT LNT1			KB2P-NT EME			KB2P-NT LNT1+EME			KB2P-P2 DMSO			KB2P-P2 LNT1			KB2P-P2 EME			KB2P-P2 LNT1+EME
4.162	3.35	3.39	3.881	3.881	6.292	4.665	3.915	4.169	3.344	2.893	2.354	18.063	11.047	16.46	11.03	6.071	4.612	8.368	7.975	6.981	8.545	17.811	15.39
3.096	2.892	0.574	3.636	3.636	5.249	5.823	4.528	7.718	2.498	1.883	2.621	9.437	9.642	12.335	6.316	27.248	12.822	3.63	7.141	4.891	15.172	18.874	30.78
4.314	2.578	3.282	5.256	5.256	7.522	5.382	4.313	3.781	2.105	1.482	1.875	6.675	13.877	8.776	33.16	13.173	102.604	17.989	5.064	16.688	7.228	21.305	18.945
3.806	2.991	1.008	4.394	4.394	3.919	4.527	3.599	4.351	2.548	2.277	2.127	13.303	7.212	20.172	54.313	7.32	35.524	13.911	6.623	9.89	14.724	11.311	16.413
4.005	3.549	0.399	4.706	4.706	2.403	5.764	4.741	3.76	4.286	1.507	4.326	7.614	14.734	43.523	71.369	122.342	10.593	5.133	6.746	5.478	25.71	18.991	19.745
4.197	4.631	2.871	4.6	4.6	3.109	5.82	2.91	3.384	2.5	1.53	2.803	6.091	8.239	9.5	12.924	6.137	3.44	11.35	14.738	8.305	12.129	15.781	15.665
3.416	4.893	2.257	4.98	4.98	4.049	4.178	3.199	5.254	4.256	3.194	2.277	17.507	7.602	19.639	10.544	42.656	4.303	6.122	6.457	12.32	12.993	17.367	18.359
3.54	3.831	0.855	3.132	3.132	4.219	6.235	5.041	4.821	2.554	2.213	2.978	7.729	9.841	7.845	14.931	63.363	7.352	3.322	6.08	11.354	22.323	25.596	23.142
3.612	2.767	4.918	5.258	5.258	4.735	4.935	4.786	4.924	2.65	1.531	3.871	6.404	12.966	6.335	6.463	45.817	40.405	5.342	7.273	9.849	19.909	13.504	19.864
4.083	2.238	3.481	6.168	6.168	2.633	4.112	2.372	4.523	4.557	1.733	3.47	4.957	11.499	15.318	7.107	6.245	6.513	8.433	11.262	9.4	18.968	11.976	14.35
4.222	3.54	3.474	4.375	4.375	2.949	5.957	4.085	6.679	2.165	1.23	3.42	4.688	14.679	101.141	46.907	91.612	7.523	6.918	5.554	9.678	16.022	48.096	11.015
2.81	3.972	6.116	8.46	8.46	5.099	5.057	3.418	6.09	3.202	1.132	1.665	5.056	10.55	13.668	11.375	6.375	59.778	5.435	12.585	4.152	14.616	12.129	13.433
3.866	2.611	4.107	5.774	5.774	3.114	5.755	6.885	4.224	2.745	1.399	1.533	8.075	7.775	7.304	61.886	7.019	36.371	5.932	20.708	13.157	14.675	25.773	19.909
3.466	3.1	12.131	4.693	4.693	3.25	5.305	3.813	2.894	4.121	1.433	3.429	19.139	5.544	4.867	67.279	32.073	8.325	6.233	8.423	6.612	9.877	17.743	11.634
3.161	3.154	3.601	3.763	3.763	3.481	2.707	8.117	3.592	3.524	1.557	1.336	7.986	10.241	10.749	19.18	72.092	11.62	11.583	10.03	13.176	10.666	18.704	12.545
4.599	2.97	1.314	3.782	3.782	2.755	3.785	5.056	3.861	2.723	1.556	3.574	4.785	6.724	17.033	20.319	9.037	81.9	7.978	6.294	2.885	37.434	17.061	17.912
5.428	2.435	0.896	3.292	3.292	3.913	5.271	3.39	2.36	2.948	1.683	3.99	4.674	13.673	43.708	8.068	43.993	211.801	9.119	8.005	6.706	12.792	26.777	21.481
3.935	4.02	2.049	5.452	5.452	3.132	5.391	4.177	3.489	2.177	1.636	1.468	10.55	7.65	17.127	6.096	21.396	4.421	10.979	10.994	5.567	6.305	46.668	12.076
4.596	4.157	3.403	5.175	5.175	4.209	2.468	1.607	2.967	2.802	1.963	1.847	8.983	16.571	16.529	48.517	47.128	16.301	3.652	12.042	6.166	14.183	40.469	34.445
2.65	2.31	2.268	7.623	7.623	1.897	3.244	3.29	5.265	2.736	1.79	1.978	6.341	7.637	17.015	6.97	176.947	73.017	3.638	19.047	13.775	48.158	32.77	16.241
3.168	4.043	1.758	4.847	4.847	3.341	5.156	8.258	3.578	3.507	1.645	2.131	9.411	7.424	7.446	19.637	43.77	21.156	8.865	15.071	8.742	23.563	22.587	9.87
3.369	2.702	1.212	5.783	5.783	4.83	4.023	2.804	4.722	3.136	2.883	1.661	6.94	7.675	81.683	29.707	8.098	7.517	3.652	11.193	19.461	9.707	15.164	15.431
3.59	2.475	2.596	5.14	5.14	3.486	1.142	3.974	3.003	2.112	0.921	2.705	9.353	11.365	10.618	7.791	10.874	7.5	10.851	5.598	10.82	18.715	14.374	19.086
4.9	2.848	2.431	4.655	4.655	3.406	6.527	2.778	4.134	3.504	1.676	2.189	4.73	5.278	16.593	29.978	34.028	10.501	5.028	4.05	13.785	11.268	20.108	15.848
3.994	2.794	1.803	3.797	3.797	2.466	4.486	5.738	5.256	2.116	1.988	1.333	13.012	47.041	6.484	15.58	9.307	74.251	10.442	5.167	4.485	18.914	17.264	19.752
2.136	4.146	5.383	5.312	5.312	6.181	6.729	4.161	3.936	2.496	2.845	2.54	7.024	5.379	10.524	174.776	31.171	67.014	5.4	9.835	10.807	20.447	16.865	30.336
6.955	2.459	7.472	4.644	4.644	3.281	3.13	3.474	2.531	1.854	2.228	2.614	6.436	8.084	17.404	11.228	186.522	65.479	10.99	8.402	4.836	23.418	18.304	14.8
3.089	4.776	0.777	4.243	4.243	2.117	2.914	3.757	5.17	2.828	2.492	2.986	9.499	12.526	19.677	49.997	5.8	17.826	7.518	2.82	14.104	12.451	36.437	17.193
6.771	2.534	1.261	5.109	5.109	2.307	3.939	2.966	3.806	3.199	2.283	2.048	10.007	27.241	24.618	39.036	35.157	12.015	5.066	6.967	9.189	162.052	16.132	20.302
2.72	2.038	0.601	2.239	2.239	4.045	4.273	2.529	3.626	3.196	1.358	1.53	6.556	11.118	9.607	36.92	28.799	68.222	8.083	7.976	9.125	10.792	16.546	16.593
6.124	3.146	1.525	2.642	2.642	3.781	5.718	3.535	3.946	3.256	1.319	2.853	10.234	6.764	25.107	15.29	47.892	13.704	5.128	9.851	8.526	12.387	17.163	17.439
1.864	3.627	4.529	4.444	4.444	2.911	5.505	2.364	3.638	2.585	1.232	2.534	11.705	6.907	21.558	52.843	12.021	5.751	5.702	17.932	4.289	19.418	28.246	13.284
2.466	3.455	3.612	3.381	3.381	5.075	6.941	5.39	4.048	2.682	1.701	2.326	7.119	9.393	16.405	29.213	38.938	54.34	7.407	9.197	11.95	7.747	19.83	12.948
3.253	1.754	6.292	6.001	6.001	3.52	4.124	1.942	3.884	4.107	1.611	3.033	9.843	8.919	61.991	4.607	33.381	44.023	6.969	7.292	15.094	19.529	16.245	26.507
2.397	3.892	2.319	3.731	3.731	2.789	4.862	4.37	2.874	3.79	2.284	2.408	8.598	10.107	15.514	10.997	26.769	53.188	6.995	5.71	5.119	11.06	28.093	19.11
3.016	2.39	2.308	1.405	1.405	3.108	9.819	2.741	4.029	3.395	2.617	2.633	3.8	8.95	33.946	3.655	6.62	15.633	22.262	13.227	8.119	13.267	16.846	14.587
3.871	2.321	0.608	3.377	3.377	6.471	3.81	4.354	4.797	2.727	1.134	1.692	6.061	50.411	39.016	8.12	5.474	6.675	7.009	6.861	2.534	13.302	17.943	20.452
3.791	2.03	3.526	3.707	3.707	4.674	4.906	5.238	4.758	2.936	1.611	3.061	6.893	8.82	18.85	9.249	5.692	54.606	17.204	6.248	4.29	10.647	17.777	16.74
3.02	2.533	5.159	4.78	4.78	3.563	6.906	2.521	2.87	3.038	1.767	2.984	5.123	15.686	8.555	7.079	11.539	15.647	3.36	4.154	9.13	16.506	22.456	13.004
4.859	2.704	1.184	2.42	2.42	7.968	6.601	4.304	3.088	3.749	1.831	3.392	5.665	13.419	204.814	57.736	7.387	7.404	7.842	5.314	4.77	14.585	27.904	17.935
2.567	3.141	5.43	2.514	2.514	7.55	2.961	4.993	3.854	3.172	1.5	2.11	21.337	10.516	17.599	119.525	196.927	6.211	9.039	6.149	15.1	26.06	21.557	18.272
4.342	3.461	8.38	6.372	6.372	6.306	5.069	4.199	6.256	2.83	1.403	2.511	4.398	18.396	52.595	7.111	28.289	47.652	9.683	10.505	10.9	12.722	41.144	15.197
1.659	1.986	4.167	3.874	3.874	6.683	4.032	3.703	2.908	3.139	1.073	2.491	5.037	9.379	220.8	30.289	25.372	50.459	19.452	18.415	7.746	9.575	22.71	33.347
3.062	2.719	10.756	4.283	4.283	6.736	4.19	4.605	4.859	3.72	1.619	3.147	16.308	5.14	12.457	24.696	6.177	6.965	2.02	11.434	5.687	12.335	12.108	15.343
2.083	3.726	0.585	5.368	5.368	7.351	5.379	3.648	3.654	2.557	1.579	2.595	7.01	9.435	18.156	18.03	7.37	17.56	10.847	3.426	2.32	20.991	13.005	20.12
2.155	3.452	1.103	3.142	3.142	3.099	4.841	4.131	3.233	4.257	1.581	2.877	5.198	10.536	11.549	9.783	11.128	9.194	3.686	8.343	8.464	13.402	17.003	13.124
3.71	2.944	1.721	4.349	4.349	4.659	1.604	4.88	5.295	3.414	1.744	3.134	8.156	16.169	21.036	97.084	5.349	9.171	8.582	9.355	5.705	14.5	21.547	11.894
2.013	2.852	5.228	2.264	2.264	6.549	2.588	4.084	4.047	3.508	2.343	2.959	7.575	12.396		7.945	41.488	5.849	9.289	5.756	9.773	11.017	25.071	16.454
2.803	3.049	4.997	5.444	5.444	7.201	1.868	3.415	2.775	3.224	1.613	3.162	4.867	18.766		66.691	5.702	10.665	12.569	6.284	6.734	17.281	25.145	17.104
2.72	2.44	1.544	4.656	4.656	5.768	7.157	3.456	8.291	2.804	1.629	2.754	5.197	11.217		51.368	54.131	36.603	8.931	10.062	3.618	11.184	14.091	19.256
2.007	3.714	7.166	5.439	5.439	8.517	2.072	3.833	3.873	3.557	1.703	2.969	11.413	10.195		8.048	35.635	7.598	8.242	3.999	3.356	30.417	14.73	10.298
3.643	3.27	4.369	4.151	4.151	10.737	3.581	3.266	4.457	4.376	2.063	2.251	5.448	5.774		64.691	13.087	29.229	7.818	7.675	2.526	11.617	20.478	22.215
3.233	3.921	5.814	5.162	5.162	2.18	1.872	2.716	4.188	3.326	2.144	2.261	11.471	12.218		39.967	178.301	6.07	47.406	5.664	6.414	26.999	15.535	18.235
2.499	2.639	5.541	5.415	5.415	8.991	4.334	2.335	3.688	3.227	1.443	3.098	8.948	20.521		8.098	151.726	5.859	9.527	6.301	5.717	19.982	26.929	12.643
2.785	2.156	1.316	6.688	6.688	4.768	4.622	3.738	4.03	3.648	1.717	1.435	4.426	28.78		51.669	8.72	89.735	11.967	5.108	2.452	15.782	16.848	23.127
2.58	5.717	4.675	3.196	3.196	4.617	2.037	2.934	5.489	2.205	1.69	2.471	16.703	15.543		5.392	8.854	6.364	6.936	2.381	14.34	13.822	12.154	18.019
3.178	3.039	5.114	2.844	2.844	5.808	2.882	2.374	5.725	2.874	1.256	3.114	8.923	14.201		39.366	158.128	7.823	5.515	10.276	4.52	19.823	18.043	28.4
4.342	2.211	3.768	3.725	3.725	7.87	2.97	3.237	4.338	2.353	0.811	1.919	11.849	8.32		7.755	47.279	7.175	5.063	10.948	2.82	22.051	21.099	18.497
1.777	4.1	0.756	5.738	5.738	4.836	5.012	3.949	5.273	3.707	1.472	2.54	8.764	12		9.654	14.183	29.167	7.213	6.866	4.882	12.947	19.608	28.219
3.816	4.465	1.002	5.533	5.533	1.938	2.962	3.208	2.048	2.657	1.075	3.091	3.518	9.577		7.029	97.028	5.263	7.382	6.131	4.158	11.585	29.91	16.078
3.013	2.628	14.929	4.341	4.341	5.96	5.831	3.095	0.785	3.036	1.79	2.109	9.95	13.887		9.334	42.432	6.794	16.012	8.632	5.2	12.692	14.049	20.865
3.715	6.995	3.228	7.31	7.31	4.902	5.701	4.544	5.206	3.864	1.543	4.636	53.209	12.328		6.583	8.915	5.969	3.98	13.536	3.501	11.217	38.05	9.656
3.888	2.624	3.51	3.627	3.627	4.372	3.181	2.586	5.102	3.154	1.019	2.964	11.122	35.153		5.847	61.197	7.788	5.459	11.245	6.319	11.799	23.464	11.683
3.741	3.503	5.235	4.427	4.427	6.149	1.293	3.078	5.245	3.367	2.42	0.543	16.926	10.004		199.692	7.431	4.907	4.952	7.343	3.246	14.044	13.303	15.237
4.124	3.327	0.971	4.349	4.349	1.921	3.982	4.863	3.514	4.758	2.297	2.629	9.548	8.364		163.751	14.113	5.508	2.502	10.652	6.107	27.959	14.294	18.527
2.667	2.213	3.221	2.827	2.827	5.476	3.278	2.807	2.797	3.746	2.562	1.311	47.457	15.132		15.144	32.524	64.303	8.746	4.616	7.78	12.161	14.647	8.819
5.73	4.123	4.008	3.999	3.999	3.989	4.674	3.448	2.6	3.63	0.873	2.185	20.927	25.992		7.436	66.059	21.629	4.295	5.743	5.519	33.411	14.02	18.529
3.056	8.713	2.409	3.682	3.682	2.723	3.339	2.544	3.354	2.655	1.583	3.238	6.143	9.947		11.153	110.132	24.131	10.955	5.258	2.248	12.989	37.638	6.291
2.797	3.183	4.669	4.862	4.862	9.796	5.439	3.525	3.387	3.679	2.538	2.956	8.289	8.742		10.891	7.536	7.801	5.5	4.302	5.351	16.034	77.814	20.133
3.558	4.256	1.642	4.38	4.38	6.077	1.205	2.388	3.292	2.941	1.471	2.721	10.721	17.349		9.068	12.692	51.035	4.205	5.46	4.446	19.986	15.459	20.564
2.685	2.857	1.412	2.952	2.952	3.721	2.425	3.141	3.924	2.713	2.261	4.331	6.487	8.243		7.916	7.224	4.931	6.405	5.404	4.624	12.927	22.06	27.411
2.636	3.266	1.823	4.647	4.647	5.192	4.873	3.829	3.945	3.617	0.895	2.547	10.46	9.452		45.403	114.799	12.183	6.667	4.786	3.96	12.912	24.542	13.355
2.945	3.696	4.012	2.149	2.149	5.354	6.505	4.081	3.036	3.244	1.638	3.099	19.985	15.377		8.982	50.315	30.91	8.915	5.176	2.637	14.261	17.582	27.986
3.14	2.337	1.304	3.484	3.484	8.23	1.857	3.63	4.488	2.808	2.131	3.151	13.305	6.956		45.963	7.581	16.589	3.522	6.579	7.21	14.946	17.192	12.591
2.303	3.65	1.959	4.044	4.044	4.669	1.633	3.009	2.567	3.637	1.734	3.048	7.697	6.744		8.253	11.994	10.631	88.741	5.829	1.488	17.371	24.659	15.875
3.947	3.893	3.584	3.853	3.853	5.757	6.936	4.267	4.589	4.025	1.17	4.404	9.759	11.56		15.617	5.823	6.607	5.804	6.444	5.174	13.782	40.033	27.184
2.628	3.94	1.918	3.149	3.149	7.236	5.885	2.404	1.038	4.892	1.464	3.41	70.074	11.504		26.304	16.989	9.569	4.452	6.631	4.907	34.144	19.609	20.57
1.965	2.683	2.83	4.371	4.371	2.938	3.35	2.789	7.101	2.93	2.328	3.125	8.736	12.281		6.636	111.301	14.045	5.368	5.957	9.561	9.997	19.379	14.904
3.251	5.86	4.032	6.371	6.371	4.011	7.286	2.417	1.854	1.71	1.438	2.863	8.444	22.581		84.867	7.538	6.67	7.079	7.661	3.114	23.377	18.27	23.469
4.048	3.166	1.147	4.042	4.042	4.931	5.782	3.436	3.735	4.453	1.763	2.271	6.075	9.126		192.241	19.847	5.438	74.162	5.242	3.53	12.824	20.914	35.894
2.682	3.22	2.127	4.24	4.24	4.915	5.863	2.581	5.678	3.769	1.937	3.497	8.93	16.02		9.002	10.767	5.773	6.548	5.378	4.002	20.327	62.829	13.457
2.57	5.086	3.432	4.584	4.584	6.233	2.223	3.032	5.884	3.409	2.003	1.972	3.048	11.881		6.521	9.801	19.449	4.308	3.937	6.183	12.462	13.733	21.567
2.495	2.467	1.485	5.199	5.199	5.735	7.788	2.912	3.003	2.953	2.003	2.599	9.076	6.335		11.103	6.153	8.784	24.609	4.905	7.968	22.353	31.538	9.928
2.94	2.648	2.677	3.977	3.977	4.626	3.458	3.605	3.755	3.332	2.891	2.182	7.907	15.418		71.523	7.603	8.09	8.239	8.739	3.873	7.862	11.024	21.862
3.741	3.915	1.203	5.285	5.285	3.673	2.26	3.344	3.595	3.302	2.08	3.115	58.327	16.601		10.094	57.372	9.307	13.423	3.666	12.365	9.672	48.213	10.148
2.897	3.26	3.335	4.358	4.358	8.456	2.242	2.707	2.862	3.438	1.861	4.599	10.328	8.377		11.057	19.309	11.162	8.661	8.041	7.894	18.484	15.244	13.167
2.591	2.622	10.761	5.862	5.862	6.056	4.52	3.81	2.446	2.799	2.242	3.643	3.137	24.86		6.428	72.774	9.822	7.831	3.702	8.055	14.219	14.254	13.399
2.353	2.79	1.677	3.002	3.002	8.727	5.535	3.344	6.16	4.345	2.529	4.14	7.075	30.371		118.918	47.994	5.917	6.367	2.503	9.595	24.963	17.491	205.032
2.194	4.483	1.925	3.714	3.714	10.109	2.317	3.428	4.951	2.944	1.442	3.515	6.884	13.993		27.59	91.504	22.713	5.417	10.21	3.643	18.857	41.188	23.926
2.93	5.602	3.684	3.459	3.459	8.288	3.603	3.872	4.09	3.6	1.761	3.663	18.303	16.538		46.011	46.358	41.392	8.244	5.601	6.175	12.841	31.345	12.914
2.231	3.304	1.949	6.311	6.311	3.768	3.102	3.596	4.467	3.047	1.484	2.052	7.61	13.128		40.9	108.824	6.3	5.127	1.949	7.5	11.175	13.736	13.716
2.083	2.846	1.591	4.592	4.592	4.157	6.586	3.485	1.871	2.139	1.483	2.805	7.124	8.087		41.373	65.904	6.513	14.27	6.276	47.746	12.921	50.764	14.427
2.911	3.106	2.94	4.147	4.147	3.949	4.621	2.845	4.373	3.915	1.22	3.664	8.478	23.894		7.42	11.415	30.927	11.816	2.772	6.822	16.692	44.075	18.175
2.935	3.322	4.548	2.904	2.904	5.604	2.406	3.608	5.691	3.106	1.843	3.46	6.418	10.493		3.06	127.327	6.241	7.721	4.249	3.994	15.091	20.334	28.331
2.449	3.113	1.232	3.325	3.325	3.248	4.145	2.554	5.018	2.782	2.488	3.421	8.219	9.527		13.629	8.821	11.417	7.762	7.641	4.144	9.982	27.073	19.199
3.468	2.185	3.534	5.43	5.43	4.49	5.138	4.603	2.485	3.718	2.055	2.6	48.779	9.957		7.353		15.319	5.444	4.189	9.63	13.331	47.842	23.936
2.927	2.337	1.74	4.088	4.088	6.153	4.242	2.975	3.3	3.124	1.474	3.813	5.407	22.279		143.12		61.153	5.533	5.862	4.602	17.257	14.636	23.074
2.156	1.824	1.226	5.799	5.799	2.043	4.627	4.131	5.997	3.815	2.111	3.817	4.779	16.547		138.909		50.354	6.506	10.822	6.196	15.788	18.021	20.07
3.209	2.298	3.068	4.519	4.519	6.571	3.761	3.675	3.738	5.422	2.343	3.488	9	6.096		10.774		6.467	3.606	5.836	9.061	23.137	19.244	22.171
3.759	4.495	0.731	5.172	5.172	6.032	5.891	2.557	4.719	2.952	1.52	2.901	5.775	8.552		4.658		52.725	11.969	8.386	8.123	15.837	22.26	17.522
2.841	3.701	5.821	2.71	2.71	5.38	3.531	5.332	2.241	2.821	1.957	3.269	4.261	7.903		5.708		8.937	10.459	3.146	9.82	23.517	19.931	14.928
3.63	3.498	3.703	3.945	3.945	3.382	4.061	3.307	3.223	3.662	1.749	3.655	9.093	10.482		19.728		9.05	5.467	1.567	8.081	20.479	25.5	13.429
2.748	2.733	7.562	5.735	5.735	3.969	2.788	2.44	5.373	3.503	1.53	3.929	6.317	4.462		12.62		7.611	10.894	6.557	8.263	10.037	30.642	25.274
1.636	3.026	5.353	6.416	6.416	3.501	6.134	2.418	8.327	4.596	2.186	2.475	8.929	13.854		5.511		7.597	3.118	7.72	6.496	17.829	21.727	20.122
2.716	2.042	7.691	3.904	3.904	4.965	5.406	3.77	4.138	3.931	2.236	3.066	3.849	7.273		5.32		10.955	6.759	10.663	9.457	10.456	34.547	15.963
3.218	3.069	1.296	5.424	5.424	5.406	3.995	1.379	2.268	3.7	1.783	2.171	4.419	12.782		116.636		22.217	4.765	6.402	8.479	10.406	19.49	14.917
7.425	2.062	1.318	5.076	5.076	3.836	4.941	5.087	4.536	6.032	1.749	3.391	9.052	10.005		155.136		7.748	6.71	9.654	8.16	12.33	14.242	36.989
2.342	2.357	3.489	3.992	3.992	6.538	4.569	2.989	1.377	3.068	2.416	3.376	7.784	12.414		10.645		14.064	11.254	17.291	12.06	12.695	11.416	17.708
2.506	3.361	32.407	3.729	3.729	4.697	5.523	3.272	2.186	1.646	1.722	3.184	3.3	10.161		7.451		5.03	8.193	7.815	9.352	22.411	15.727	17.682
3.461	4.708	4.034	2.912	2.912	6.561	3.301	2.895	2.165	2.813	2.281	2.424	5.066	8.022		7.606		6.493	4.788	4.767	7.141	44.612	17.014	14.853
4.576		3.474	5.276	5.276	7.168	4.186	2.947	4.907	1.776	2.097	3.686	11.956	12.795		7.614		58.988	4.171	3.045	11.011	15.144	21.781	21.125
2.99		1.867	2.508	2.508	6.573	4.74	3.092	3.568	3.005	1.398	3.092	9.386	10.775		16.639		11.96	5.996	9.126	8.445	19.271	31.55	24.078
3.68		1.272	4.459	4.459		5.651	1.17	3.662	4.053	2.254	4.628	7.298	9.693		5.601		19.161	8.008	11.028	8.962	14.239	18.394	20.299
1.963		2.021	3.251	3.251		3.255	5.798	5.121	3.252	2.292	2.242	3.698	9.202		6.769		5.178	7.775	10.573	7.438	13.187	16.436	16.572
1.636		2.442	3.709	3.709		5.363	5.527	3.697	2.805	2.836	3.157	7.792	10.621		32.8		46.784	6.06	8.046	23.065	14.051	15.398	20.202
		0.996				2.796	3.191	7.843	2.451	1.652	3.775	6.988	21.803		5.698		23.513	6.433	4.914	13.577	18.823	16.736	15.16
		7.503					4.054	4.116	2.658	2.548	3.599	6.197	11.5		6.685		112.279	6.551	11.603	7.151	14.655	17.712	16.208
		8.653					1.919	4.252	4.073	1.62	3.742	6.385	6.82		29.136		5.718	8.136	12.34	4.785	16.788	13.849	19.687
		1.476					2.582	3.008	1.791	1.344	3.142	7.979	10.532		9.404		7.339	4.994	12.38	16.258	12.266	14.483	17.733
		6.213					4.577	6.1	3.301	1.955	3.787	6.017			5.095		12.577	8.821	9.03	9.004	22.501	17.439	18.621
		2.257					3.575	3.233	3.509	1.938	3.484	6.739			12.416		9.815	5.552	12.487	3.618	233.084	40.07	22.887
		2.719						4.7	2.454	2.107	3.093	130.044			217.341		10.003	2.857	9.37	6.275	15.052	14.373	17.766
		5.312						2.735	4.117	2.801	4.494	4.936			108.906		63.714	8.391	5.175	7.911	13.631	15.135	26.206
		2.078						3.375	2.794	1.993	1.338	6.228			3.962		18.166	31.744	5.343	4.567	16.211	19.106	23.286
		7.391						6.419	3.333	2.139	6.618	8.435			5.199		6.943	11.261	6.589	6.717	17.37	13.895	25.3
		0.649						4.312	7.651	2.253	2.633	10.478			18.078		23.114	6.391	9.199	107.51	33.558	18.598	21.759
		2.14						3.355	1.341	1.959	4.166	6.551			17.979		18.974	36.07	7.106	7.12	10.206	20.765	15.916
		3.35						4.134	3.962	2.253	3.746	10.383			28.845		5.265	8.974	15.763	5.796	16.356	39.148	15.809
		2.582						4.532	3.5	3.064	5.176	11.498			7.112		7.829	9.263	6.745		16.37	17.408	16.696
		1.843						4.272	2.245	1.62	3.101	8.897			23.283		10.648	4.04	24.148		9.84	25.895	21.624
		3.672							4.768	2.166	2.38	10.169			31.304		13.284	6.551	4.747		15.211	19.226	17.339
		4.682							1.51	1.721	3.774	8.584			19.435		26.203	1.978	9.263		18.616	49.054	29.703
		1.101							4.252	1.856	2.85	12.511			181.526		33.434	12.092	7.191		19.146	21.353	16.192
		2.756							3.764	2.235	2.617	10.628			74.649		11.545	65.681	8.352		23.406	15.183	13.246
		5.446							3.492	2.36	2.47	3.553			14.347		8.968	6.062	5.37		22.66	17.747	22.862
		5.321							2.994	2.177	3.359	3.532			59.088		55.809	6.787	5.004		15.975	13.298	40.756
		3.499							3.079	2.566	4.974	5.878			17.506		7.642	6.632	7.055		16.683	13.095	25.375
		1.219							2.087	2.56	1.185	11.475					7.341	5.29	56.901		21.664	12.786	35.846
		1.143							3.424	1.449	3.913	5.908					35.81	9.589	5.603		6.321	13.209	17.875
		4.711							2.83	2.21	1.33	6.612					17.813	8.862	97.737		13.894	17.219	15.107
		2.848							3.181	2.313	3.213	8.605					82.564	6.501	8.609		10.038	16.048	17.566
		3.837							3.721	1.978	4.662	4.56					75.481	2.817	4.839		14.643	21.106	25.337
		0.794							3.806	4.237	3.621	5.376					15.812	4.503	10.235		20.387	59.462	40
									4.434	2.412	4.055	6.006					57.604	4.266	6.901		53.903	16.539	248.754
									2.757	1.413	1.902	7.88					9.89	7.11	6.114		10.732	20.54	26.389
									7.211	2.239	2.795	20.576					22.043	1.532	5.035		24.707	18.584	12.988
									4.926	2.067	2.893	8.728					37.463		4.073		12.671	19.71	21.109
									3.441	2.081	2.045	4.991					50.931		4.966		12.734	19.712	55.322
									2.643	1.396	4.075	11.793					153.741		4.482		23.534	18.327	14.193
									2.298	3.932	2.432						15.889		7.708		14.838	15.97	21.257
									4.742	2.069	2.319						6.5		7.754		13.808	17.341	17.442
									3.828	1.854	1.738								20.151		14.998	31.766	21.45
									2.095	2.023	1.575								16.15		19.48	27.369	47.04
									4.036	2.414	2.29								7.602		35.051	30.446	22.177
									3.942	3.07	4.636								16.988		9.993	23.222	19.337
									3.908	2.212	3.091								4.511		58.136	19.281	13.986
									4.368	2.8	0.757								8.705		13.305	28.627	16.98
									2.784	3.787	2.253								8.352		5.211	31.605	20.292
									1.959	2.35	2.439								7.406		21.139	29.27	34.555
									2.787	2.34	3.088								8.866		17.161	18.427	27.283
									3.305	2.852	1.42								2.998		18.307	13.817	15.168
									4.564	1.173	3.842								4.724		25.578	14.753	29.205
									3.662	2.429	2.438								4.112		10.247	16.544	18.821
									2.95	1.519	4.338								5.294		13.008	25.362	17.172
									2.952	1.636	1.187								9.363		17.231	26.008	17.984
									1.855	2.12	2.799								4.234		13.301	17.006	18.011
									4.288	2.929	1.116								3.561		15.149	19.523	22.729
									2.773	3.355	0.755								4.453		22.449	25.475	21.457
									3.367	3.485	1.263								3.653		16.083	26.273	43.681
									3.234	2.407	2.848								13.573		13.002	23.614	9.704
									2.935	2.247	2.113								4.016		11.096	57.623	31.222
									3.01	2.09	1.892								10.009		14.057	15.506	22.584
									2.388	3.985	1.545								5.366		15.586	22.656	16.094
									3.288	2.47	0.822								4.371		34.015	26.422	11.806
									2.877	2.371	4.04								10.015		25.86	17.639	24.768
									3.426	3.938	1.127								4.919		17.349	22.454	23.416
									6.18	2.086	3.709								8.062		11.678	27.032	21.945
									3.659	1.283	2.808								1.944		21.972	30.365	12.135
									3.096	2.631	5.92								4.407		13.948	21.065	21.446
									4.112	2.8	2.578								39.101		10.595	15.736	24.068
									2.686	2.57	5.114								4.298		9.006	35.032	26.253
									4.008	2.573	4.361								14.544		25.383	21.822	19.089
									5.93	2.848	2.935										29.587	30.498	24.209
									3.376	2.614	2.485										12.069	18.922	17.12
									1.552	2.119	2.629										22.277	23.045	22.189
									5.55	2.615	4.369										27.446	15.565	20.523
									3.144	3.717	1.838										10.556	27.643	16.941
									4.804	2.147	2.04										23.598	17.434	27.292
									4.077	3.422	4.029										19.355	37.226	19.439
									6.462	2.327	2.139										7.741	37.013	29.716
									1.727	1.523	5.793										12.447	27.527	19.438
									5.533	2.183	3.144										15.389	29.491	19.982
									4.746	3.704	1.621										14.598	29.037	53.014
									6.781	1.122	2.142										106.826	23.782	21.978
									2.796	2.414	3.371										25.983	19.652	16.394
									3.321	2.188	3.308										19.901	22.028	13.983
									2.601	2.223	0.974										19.081	18.623	16.491
									2.278	2.59	3.614										14.959	24.796	28.499
									1.78	2.318	0.995										15.748	31.068	16.79
									5.176	2.032	2.619										17.177	19.647	21.221
									3.362	2.252	3.872										16.772	28.624	7.982
									4.353	2.634	1.786										28.838	24.631	24.197
									4.109	4.027	4.767										9.515	14.882	27.327
									4.122	1.454	2.494										17.616	19.11	17.369
									2.591	3.521	2.047										18.291	23.192	14.125
									1.61	1.469	3.613										17.028	17.006	28.602
									3.742	3.365	1.877										11.187	15.379	13.992
									1.594	2.557	0.877										31.576	15.909	15.239
									5.256	1.937	0.79										13.694	12.244	13.093
									2.594	2.861	3.38										18.042	19.763	18.502
									3.573	1.378	1.566										17.963	15.163	28.887
									4.351	2.237	3.727										12.968	16.436	25.868
									4.914	1.507	1.793										18.281	18.362	19.148
									3.313	3.38	1.288										10.142	11.45	26.891
									2.628	1.722	2.269										22.811	26.006	17.129
									6.665	1.981	2.717										31.015	23.822	15.675
									4.369	2.238	4.704										15.416	19.429	18.024
									4.253	2.703	2.543										23.732	26.116	14.834
									6.361	2.257	1.643										7.433	19.728	23.69
									2.591	3.592	4.931										24.972	20.96	22.765
									2.344	1.497	5.349										19.872	22.427	35.482
									3.499	3.303	1.751										33.174	17.692	22.015
									4.585	3.308	3.639										9.105	12.546	23.214
									3.461	1.374	2.022										17.454	54.34	13.825
									3.27	2.698	2.954										9.598	16.072	23.425
									2.843	2.387	1.708										19.827	26.753	15.401
									2.369	1.956	2.825										18.409	23.979	21.213
									4.302	1.833	1.114										16.681	19.288	15.234
									3.086	2.601	3.646										18.11	20.808	15.305
									4.937	3.327	0.985										15.132	26.455	242.911
									3.497	3.422	3.496										16.817	17.66	28.693
									2.718	3.026	1.278										21.2	19.413	25.579
									2.57	2.289	2.338										25.892	19.536	28.353
									2.692	2.419	4.669										17.833	27.686	28.37
									2.549	1.629	2.261										17.165	219.822	26.462
									3.791	2.05	1.82										42.672	44.072	245.694
									3.118	2.436	1.165										12.216	14.262	12.38
									4.546	2.893	0.997										16.973	43.545	30.899
									3	3.261	2.704										16.675	20.087	13.943
									1.935	2.691	1.641										25.082	25.392	249.772
									7.509	2.488	2.544										16.325	16.412	30.755
									2.758	1.22	3.463										12.398	18.167	17.445
									4.256	1.835	2.412										12.581	20.767	15.067
									4.166	2.379	1.025										22.503	19.839	148.287
									4.048	2.896	3.187										17.168	102.757	40.24
									3.121	2.672	3.807										29.317	12.956	31.965
									3.618	2.608	2.149										17.68	19.003	10.043
									3.22	2.786	1.839										31.57	21.931	14.263
									1.67	2.375	1.687										14.34		26.335
									3.694	2.442	1.047										18.824		15.714
									1.972	2.342	2.212										13.366		23.52
									3.052	1.676	1.774										24.443		24.495
									4.241	2.77	3.167										14.383		32.115
									3.477	3.026	2.788										16.963		21.892
									3.417	3.214	2.188										15.688		25.905
									4.199	3.486	3.156										19.133		19.381
									3.262	1.635	6.362										22.477		28.427
									2.751	2.968	1.43										18.831		24.276
									4.032	2.121	2.454										28.631		30.992
									3.955	3.567	4.351										14.923		14.939
									2.448	2.534	3.024										13.337		27.658
									4.823	2.874	1.327										22.233		21.293
									6.164	3.509	3.799										15.233		17.514
									7.159	2.567	1.948										7.334		24.44
									7.168	2.916	4.383										17.256		17.048
									3.141	2.998	1.834										14.987		19.146
									4.051	1.897	2.072										25.757		20.168
									2.54	2.484	0.96										29.539		19.057
									2.424	1.613	1.892												16.567
									3.921	4.317	5.387												18.252
									4.103	2.332	2.001												33.075
									5.091	1.844	1.093												21.414
									3.119	1.85	3.148												20.956
									4.569	2.145	4.22												34.755
									5.12	2.5	2.962												24.579
									3.986	1.99	1.37												43.596
									4.641	1.633	3.041												23.118
									1.98	2.363	0.906												23.495
									5.281	2.083	1.83												11.585
									4.658	4.581	1.927												37.98
									5.64	2.406	3.619												14.027
									4.821	2.867	1.73												23.647
									4.026	2.259	2.408												20.12
									2.718	2.444	4.156												23.57
									3.808	2.333	1.872												16.873
									3.314	3.473	5.06												20.525
									4.88	2.788	3.6												24.903
									3.278	3.479	4.14												15.839
									4.51	2.459	3.448												23.005
									2.956	2.208	2.529												16.16
									3.579	1.883	4.144												13.822
									2.794	2.049	1.603												20.348
									4.376	2.471	2.49												19.641
									2.468	2.665	1.842												20.426
									7.343	3.234	1.968												19.067
									3.971	2.89	3.326												35.137
									4.814	2.739	3.389												36.327
									6.262	2.61	4.292												17.978
										3.196	3.392												13.987
										2.814	4.068												20.64
										1.994	4.224												20.43
										2.987	3.837												16.733
										2.795	2.877												20.724
										3.534	1.452												18.555
										2.261	2.845												13.909
										3.266	4.379												17.102
										2.538	4.487												23.947
										2.676	0.876												25.799
										1.78	3.725												24.521
										3.271	3.063
										5.5	3.934
										2.184	6.592
										3.252	4.666
										2.838	3.609
										2.894	3.013
										2.008	2.494
										2.366	3.326
										2.295	2.356
										2.097	4.082
										3.711	1.185
										2.857	3.473
										2.119	3.437
										2.822	4.122
										2.629	3.976
										2.388	2.016
										3.075	3.619
										2.774	3.972
										2.164	4.13
										2.739	3.962
										2.39	4.901
										2.814	4.018
										2.358	4.157
										3.208	2.985
										2.229	2.102
										2.367	4.951
										3.697	5.009
										2.639	5.441
										2.377	4.326
										2.37	5.006
										2.65	2.731
										2.156	3.039
										2.942	4.324
										3.111
										3.13
										4.854
										1.996
										3.054
										2.604
										2.791
										2.424
										1.919
										2.359
										2.811
										2.375
										2.281
										2.692
										3.483
										2.939
										3.102
										2.96
										3.325
										2.159
										1.785
										2.824
										2.613
										2.735
										2.629
										2.176
										3.224
										2.686
										2.18
										1.788
										2.844
										3.472
										1.919
