# Supplementary material for: PARG-deficient tumor cells have an increased dependence on EXO1/FEN1-mediated DNA repair
Source: EMBO J. 2024 Feb 15;43(6):6. doi: 10.1038/s44318-024-00043-2 (PMC10943112; doi:10.1038/s44318-024-00043-2)
Supplement: Supplementary file 4 — Source Data Fig. 4 [file 44318_2024_43_MOESM4_ESM.zip › Figure 4/4E/Numerical 4E.xlsx]

## Sheet: Sheet1
KB2P NT DMSO	KB2P NT LNT1	KB2P NT LNT1+S1	KB2P-P2 DMSO	KB2P-P2 LNT1	KB2P-P2 LNT1+S1
4.55916	4.25053	3.78474	2.0659	1.0841	0.911497
3.05324	2.09497	1.5107	1.70107	6.95777	0.628705
2.33657	3.07965	3.48607	1.31536	1.51678	1.2802
3.30587	2.65187	2.70943	4.19819	4.81153	2.99169
1.73532	1.6315	5.20193	2.17979	4.65284	1.66456
3.5812	2.77326	2.81602	2.07103	2.44983	1.46511
3.27641	2.79287	2.72265	5.9168	2.46273	1.45534
2.74832	3.50094	2.61033	5.0461	3.81469	2.12992
3.26311	3.85002	3.35654	2.84918	2.07047	4.00489
3.18881	2.05779	3.83019	2.44095	1.64028	2.20757
5.35828	3.31277	2.36558	3.48569	2.27421	1.97348
2.77381	3.29483	2.81014	3.66779	2.31676	1.54177
3.53495	3.17318	3.84043	0.532565	5.12021	1.32748
4.25952	2.70793	1.29807	3.99758	1.82321	2.04513
2.45311	3.26653	4.19112	2.15372	2.19206	1.02096
2.02393	2.8032	1.29762	4.75159	2.03728	3.87655
3.76274	2.29083	3.76105	3.64495	2.26669	2.3677
2.39118	2.16659	2.06704	5.92531	4.3691	1.47632
3.40805	2.61938	2.21389	5.17432	2.63629	1.30094
4.03098	3.95844	1.26341	4.15377	3.46946	2.54636
2.35973	5.33161	1.4118	3.26124	3.66891	2.97535
0.979043	3.59367	2.69808	2.899	4.46575	3.79994
2.63232	5.26538	2.14391	3.06401	3.90627	3.19165
3.09093	3.21306	4.14698	2.74718	2.64457	2.20608
3.72143	4.01035	3.42416	5.16761	2.52141	1.14687
3.83415	1.97994	2.23251	2.72191	2.07517	2.8057
2.35781	2.87407	3.18789	2.02893	2.16713	0.437913
3.45753	3.4772	2.90128	2.89343	3.12309	0.443481
2.79197	4.32086	2.93843	3.96489	2.50478	2.80715
1.6828	3.51954	2.77706	3.40079	1.87397	1.38753
3.71315	3.41111	1.4349	3.06807	2.77261	1.05595
3.15359	2.12208	3.50209	4.05288	1.80124	3.59478
1.90279	3.74744	3.2329	1.64643	0.752306	6.14661
1.178	3.56211	2.24059	3.91013	2.38025	2.80948
1.73014	2.66023	3.35546	3.27276	2.03706	0.607207
2.05734	2.92914	3.19976	4.79625	1.31878	0.830344
2.60891	2.42966	4.35467	4.90093	1.83046	3.91954
2.82306	2.80304	2.61554	2.95128	3.29881	2.39613
5.61296	1.64262	3.63509	3.91307	2.90329	3.36039
2.94418	2.02712	1.30574	2.89439	4.07919	4.46133
4.20028	3.5142	3.58197	3.89282	3.41243	0.984341
2.95356	1.59889	2.65263	2.01622	3.55198	1.84597
2.96371	3.33827	2.62667	3.84893	4.03675	1.65917
3.25019	4.03165	2.57342	3.78461	4.09835	4.18679
3.50075	2.9012	3.35966	3.72635	2.12095	0.97653
5.17144	3.03295	2.60895	3.16311	0.576993	0.457784
3.62963	2.79427	2.82763	2.66141	2.24506	2.09824
3.28634	0.291469	2.50895	2.66777	2.24154	1.76374
2.47471	3.48137	3.73988	1.54939	1.34615	2.00881
1.75509	3.21844	3.74335	3.04284	4.3788	2.25018
2.8123	1.04664	2.01868	3.56941	3.03158	5.05792
4.44325	3.86489	3.60473	2.18657	3.04569	1.44212
2.94366	0.41399	2.17015	3.38349	3.65131	0.30113
4.98579	4.4514	2.3348	2.83397	3.31718	2.41143
3.18272	2.31775	3.3453	2.69623	3.41576	2.2916
2.96771	6.64191	2.78733	3.43316	4.22262	1.96893
2.87259	2.94925	2.37969	1.44177	5.64179	2.17381
2.03066	2.23078	3.09854	3.14757	2.91683	2.01032
3.05453	2.0971	2.4756	2.4794	2.14296	2.05319
1.48252	3.25026	2.10489	5.62166	2.30907	2.96833
3.6485	4.02754	3.16281	4.32828	0.442471	1.28719
2.78814	0.665504	2.96427	1.38477	2.29502	1.90974
3.0786	2.09384	2.12133	3.7016	4.53036	3.15633
2.94258	2.18141	1.99016	3.33787	2.49821	2.1529
5.48682	1.6196	2.30805	4.94295	3.92268	2.06736
2.74206	1.29648	2.64276	3.45125	3.57615	1.76618
2.34786	1.3283	2.58578	2.92488	2.45412	1.49623
2.96259	2.61678	2.22051	2.0163	1.86773	0.277433
3.49117	5.58647	2.12839	3.0247	3.29927	2.49256
2.38535	2.35389	3.31778	1.84997	3.65809	2.22186
4.39515	2.91312	1.91757	2.79377	5.40406	2.27505
2.20774	2.97011	3.09833	2.31889	3.71043	3.37434
2.95904	1.47013	2.07997	4.86195	3.40115	3.41771
3.25344	3.53046	1.93499	2.82437	2.30054	3.34687
2.84009	4.72697	3.74908	2.26303	2.42633	1.65736
3.30242	3.17936	4.95425	2.82424	5.6698	1.00293
2.93731	3.42946	3.26831	2.8096	2.80832	2.05956
2.27881	2.76852	2.09054	2.91509	2.49381	1.71398
2.5784	2.80268	1.69439	3.20851	1.54679	1.10776
2.37171	1.89651	3.51824	3.93713	3.94861	3.98229
1.81026	1.74784	3.21564	1.6857	4.13245	0.368922
2.48573	1.61707	3.86301	2.95982	2.21991	2.92455
4.37577	2.09254	2.07323	3.88965	5.64819	1.3174
2.9907	1.58376	1.14625	4.94427	2.54736	1.96098
4.25181	2.55384	2.15124	5.05626	2.33349	0.984914
2.6581	1.89458	1.67138	3.08536	2.65408	0.96751
2.75109	2.09877	0.690236	2.81003	2.32349	3.27332
2.62264	1.79983	3.50582	3.26814	2.46222	1.69799
2.82448	4.05342	1.59354	2.86952	2.78775	1.53958
3.62847	2.12407	2.33187	1.89526	3.03505	2.4667
2.33976	2.09499	3.61287	0.765427	3.58094	1.70652
1.8943	2.29425	2.43486	5.20078	5.43094	0.889625
5.15954	2.58701	2.14021	4.07239	5.33575	0.975311
4.00574	3.01613	1.59512	4.76356	4.82329	2.19735
3.01612	3.97222	2.58532	2.69934	1.78018	3.17676
3.49959	0.610021	2.70453	4.42915	5.44246	0.454077
3.63588	3.33826	2.50914	4.54103	2.5829	2.52172
3.65275	3.85857	1.56835	1.84934	6.92562	1.14779
3.56763	4.32326	2.29305	3.69803	1.66072	1.7535
2.84851	3.3894	2.83026	3.55139	2.59343	1.77299
