# Supplementary material for: PARG-deficient tumor cells have an increased dependence on EXO1/FEN1-mediated DNA repair
Source: EMBO J. 2024 Feb 15;43(6):6. doi: 10.1038/s44318-024-00043-2 (PMC10943112; doi:10.1038/s44318-024-00043-2)
Supplement: Supplementary file 5 — Source Data Fig. 5 [file 44318_2024_43_MOESM5_ESM.zip]

Archive with 33 entries (26 files):
- EMBOJ-2023-114851_SourceData_Figure5/Figure 5/
- EMBOJ-2023-114851_SourceData_Figure5/Figure 5/5A/
- EMBOJ-2023-114851_SourceData_Figure5/Figure 5/5A/Images/
- EMBOJ-2023-114851_SourceData_Figure5/Figure 5/5A/Images/KB2P NT 0nM.tif
- EMBOJ-2023-114851_SourceData_Figure5/Figure 5/5A/Images/KB2P NT 2.5nM.tif
- EMBOJ-2023-114851_SourceData_Figure5/Figure 5/5A/Images/KB2P NT 5nM.tif
- EMBOJ-2023-114851_SourceData_Figure5/Figure 5/5A/Images/KB2P-P2 0nM.tif
- EMBOJ-2023-114851_SourceData_Figure5/Figure 5/5A/Images/KB2P-P2 2.5nM.tif
- EMBOJ-2023-114851_SourceData_Figure5/Figure 5/5A/Images/KB2P-P2 5nM.tif
- EMBOJ-2023-114851_SourceData_Figure5/Figure 5/5A/Images/KP NT 0nM.tif
- EMBOJ-2023-114851_SourceData_Figure5/Figure 5/5A/Images/KP NT 2.5nM.tif
- EMBOJ-2023-114851_SourceData_Figure5/Figure 5/5A/Images/KP NT 5nM.tif
- EMBOJ-2023-114851_SourceData_Figure5/Figure 5/5A/Images/KP-P1 0nM.tif
- EMBOJ-2023-114851_SourceData_Figure5/Figure 5/5A/Images/KP-P1 2.5nM.tif
- EMBOJ-2023-114851_SourceData_Figure5/Figure 5/5A/Images/KP-P1 5nM.tif
- EMBOJ-2023-114851_SourceData_Figure5/Figure 5/5A/Images/README.txt
- EMBOJ-2023-114851_SourceData_Figure5/Figure 5/5A/Numerical 5A.xlsx
- EMBOJ-2023-114851_SourceData_Figure5/Figure 5/5B/
- EMBOJ-2023-114851_SourceData_Figure5/Figure 5/5B/Images/
- EMBOJ-2023-114851_SourceData_Figure5/Figure 5/5B/Images/KB2P-NT siFen1.tif
- EMBOJ-2023-114851_SourceData_Figure5/Figure 5/5B/Images/KB2P-NT siNT.tif
- EMBOJ-2023-114851_SourceData_Figure5/Figure 5/5B/Images/KB2P-P2 siFen1.tif
- EMBOJ-2023-114851_SourceData_Figure5/Figure 5/5B/Images/KB2P-P2 siNT.tif
- EMBOJ-2023-114851_SourceData_Figure5/Figure 5/5B/Images/KP-NT siFen1.tif
- EMBOJ-2023-114851_SourceData_Figure5/Figure 5/5B/Images/KP-NT siNT.tif
- EMBOJ-2023-114851_SourceData_Figure5/Figure 5/5B/Images/KP-P1 siFen1.tif
- EMBOJ-2023-114851_SourceData_Figure5/Figure 5/5B/Images/KP-P1 siNT.tif
- EMBOJ-2023-114851_SourceData_Figure5/Figure 5/5B/Images/README.txt
- EMBOJ-2023-114851_SourceData_Figure5/Figure 5/5B/Numerical 5B.xlsx
- EMBOJ-2023-114851_SourceData_Figure5/Figure 5/5C/
- EMBOJ-2023-114851_SourceData_Figure5/Figure 5/5C/numerical 5C.xlsx
- EMBOJ-2023-114851_SourceData_Figure5/Figure 5/5D/
- EMBOJ-2023-114851_SourceData_Figure5/Figure 5/5D/numerical 5D.xlsx
