# Supplementary material for: PARG-deficient tumor cells have an increased dependence on EXO1/FEN1-mediated DNA repair
Source: EMBO J. 2024 Feb 15;43(6):6. doi: 10.1038/s44318-024-00043-2 (PMC10943112; doi:10.1038/s44318-024-00043-2)
Supplement: Supplementary file 5 — Source Data Fig. 5 [file 44318_2024_43_MOESM5_ESM.zip › EMBOJ-2023-114851_SourceData_Figure5/Figure 5/5A/Numerical 5A.xlsx]

## Sheet: 5A
	KP NT			KP-P1 (Parg -/-)			KB2P NT			KB2P-P2 (Parg -/-)
0	100	100	100	100	100	100	100	100	100	100	100	100
2.5	101.614	106.359	110.344	99.8137	94.1459	102.834	87.7363	99.3436	96.8833	53.2936	53.0029	46.1535
5	64.8519	46.643	76.1636	40.564	64.932	84.3574	62.9555	66.0113	83.3196	3.76245	10.594	2.97701
