# Supplementary material for: PARG-deficient tumor cells have an increased dependence on EXO1/FEN1-mediated DNA repair
Source: EMBO J. 2024 Feb 15;43(6):6. doi: 10.1038/s44318-024-00043-2 (PMC10943112; doi:10.1038/s44318-024-00043-2)
Supplement: Supplementary file 5 — Source Data Fig. 5 [file 44318_2024_43_MOESM5_ESM.zip › EMBOJ-2023-114851_SourceData_Figure5/Figure 5/5B/Images/README.txt]

These are the unprocessed images presented in Figure 5B.
The 6-well plates were imaged on GelCount (Oxford Optronix).  
The images are named according to their labelling on the figure. The respective wells are framed in red. 
For the figure preparation images were cropped on Illustrator. 
