# Supplementary material for: PARG-deficient tumor cells have an increased dependence on EXO1/FEN1-mediated DNA repair
Source: EMBO J. 2024 Feb 15;43(6):6. doi: 10.1038/s44318-024-00043-2 (PMC10943112; doi:10.1038/s44318-024-00043-2)
Supplement: Supplementary file 5 — Source Data Fig. 5 [file 44318_2024_43_MOESM5_ESM.zip › EMBOJ-2023-114851_SourceData_Figure5/Figure 5/5B/Numerical 5B.xlsx]

## Sheet: Blad1
	KB2P NT			KB2P-P2 (Parg -/-)			KP NT			KP-P1 (Parg -/-)
siNT	100	100	100	100	100	100	100	100	100	100	100	100
siFen1	96.1514	91.1625	96.4007	25.5431	38.7669	36.8438	97.7146	100.409	97.1391	106.406	98.5653	96.7608
