# Supplementary material for: PARG-deficient tumor cells have an increased dependence on EXO1/FEN1-mediated DNA repair
Source: EMBO J. 2024 Feb 15;43(6):6. doi: 10.1038/s44318-024-00043-2 (PMC10943112; doi:10.1038/s44318-024-00043-2)
Supplement: Supplementary file 5 — Source Data Fig. 5 [file 44318_2024_43_MOESM5_ESM.zip › EMBOJ-2023-114851_SourceData_Figure5/Figure 5/5C/numerical 5C.xlsx]

## Sheet: Sheet1
	siNT		siExo1		siFen1		siExo1+siFen1
KB2P-NT	100	100	92.745	100	96.1514	91.1625	101.517	99.9591
KB2P P2	100	100	50.3248	54.5571	36.8438	38.7669	11.5526	10.0542
