# Supplementary material for: PARG-deficient tumor cells have an increased dependence on EXO1/FEN1-mediated DNA repair
Source: EMBO J. 2024 Feb 15;43(6):6. doi: 10.1038/s44318-024-00043-2 (PMC10943112; doi:10.1038/s44318-024-00043-2)
Supplement: Supplementary file 5 — Source Data Fig. 5 [file 44318_2024_43_MOESM5_ESM.zip › EMBOJ-2023-114851_SourceData_Figure5/Figure 5/5D/numerical 5D.xlsx]

## Sheet: Sheet1
	DLD BRCA2 -/-		DLD BRCA2;PARG -/-
0	100	100	100	100
2.5	85.9165	98.7849	71.0353	64.2684
5	76.553	84.9779	34.022	40.4383
