# Supplementary material for: PARG-deficient tumor cells have an increased dependence on EXO1/FEN1-mediated DNA repair
Source: EMBO J. 2024 Feb 15;43(6):6. doi: 10.1038/s44318-024-00043-2 (PMC10943112; doi:10.1038/s44318-024-00043-2)
Supplement: Supplementary file 6 — Figure EV3 (previous 4A) Source Data [file 44318_2024_43_MOESM6_ESM.zip]

Archive with 2 entries (1 files):
- EMBOJ-2023-114851_SourceData_FigureEV3/EV3(old4A)/
- EMBOJ-2023-114851_SourceData_FigureEV3/EV3(old4A)/Numerical EV3 (old 4A).xlsx
