# Supplementary material for: PARG-deficient tumor cells have an increased dependence on EXO1/FEN1-mediated DNA repair
Source: EMBO J. 2024 Feb 15;43(6):6. doi: 10.1038/s44318-024-00043-2 (PMC10943112; doi:10.1038/s44318-024-00043-2)
Supplement: Supplementary file 6 — Figure EV3 (previous 4A) Source Data [file 44318_2024_43_MOESM6_ESM.zip › EMBOJ-2023-114851_SourceData_FigureEV3/EV3(old4A)/Numerical EV3 (old 4A).xlsx]

## Sheet: Sheet1
	KB2P NT			KB2P-P2			KP-NT			KP-P1
DMSO	8.51064	1.92308	9.7561	16	11.4583	17.9487	0	0	3.38983	6.45161	8.82353	9.67742
LNT1	13.4615	14.5833	18.9655	21.875	20.548	27.907	2.38095	6.89655	3.7037	5.40541	7.14286	11.1111
